# Supplementary material for: Identification and Temporal Expression Analysis of Conserved and Novel MicroRNAs in the Leaves of Winter Wheat Grown in the Field
Source: Front Genet. 2019 Sep 4;10:779. doi: 10.3389/fgene.2019.00779 (PMC6737308; doi:10.3389/fgene.2019.00779)
Supplement: Supplementary file 1 [file Table_1.xlsx]

## Sheet: Sheet1
Supplemental Table S1 Primer sequence used for miRNA expression pattern validation
miRNA Name	Primer sequence（5'-3'）
miR156	CGGTGACAGAAGAGAGTGAGCACA
miR165a-3p	TCGCACCAGGCATCACTCCCC
miR167a	TGAAGCTGCCAGCATGATCTGA
miR172-3p	CGGCAGAATCTTGATGATGCTGCAT
miR172a-5p	CGCAGCACCACCAAGATTCACA
miR408d	TGCACTGCCTCTTCCCTGGCAA
miR528a-3p	CCTGTGCCTGCCTCTTCCATT
miR5200-5p	CGGCAAGCCTTAGTGAATATCTACA
miR9672b	GCGTACCACGACTGTCATTAAGCA
miR9778	TGCATCATCTCGAACTCGTCG
novel-miR1154	CGGCAAAAAGAATGACCTCATTGTC
novel-miR1419	CGGAAATGCGGTTGTTGTTCCCTA
novel-miR1875	TAATCTCACCTCAACAGCCGC
novel-miR2079	CGGTGGTCTGTGTTTGTTTCAAAC
miR9662a-3p	TTGAACATCCCAGAGCCACCG
U6-FOR	ATTTGGACCATTTCTCGATTTGT
U6-REV	TGGAACGATACAGATAAGATTAG
