# Supplementary material for: Identification and Temporal Expression Analysis of Conserved and Novel MicroRNAs in the Leaves of Winter Wheat Grown in the Field
Source: Front Genet. 2019 Sep 4;10:779. doi: 10.3389/fgene.2019.00779 (PMC6737308; doi:10.3389/fgene.2019.00779)
Supplement: Supplementary file 2 [file Table_2.xlsx]

## Sheet: Sheet1
Supplemental Table S2. Expression of known miRNAs in wheat leaves
miRNA Family	miRNA	Leaf_1 (TPM)	Leaf_2 (TPM)	Leaf_3 (TPM)	Leaf_4 (TPM)	Sequence	Length (nt)
miR156/157	miR156a-5p	1145.03	1483.19	673.383	826.38	UGACAGAAGAGAGUGAGCAC	20
	miR156d-3p	0	119.815	69.6717	213.146	GCUCACUCCUCUUUCUGUCAGCC	23
	miR156h-3p	86.4005	0	0	0	GCUCACUGCUCUUCCUGUCAUC	22
	miR157b-3p	0	0	21.238	0	GCCUCUAAGCUUCAGUCAUACGA	23
	miR157d	7.78295	5.25591	0	0	GUCAAGAAGAUAGAGAGCCCUGGC	24
	miR157d-3p	0	0	0	18.4607	GCUCUCUAUGCUUCUGUCAUC	21
miR159	miR159a.1	50794.9	46342.4	18090.8	17875.4	UUUGGAUUGAAGGGAGCUCUG	21
miR160	miR160a-3p	36.304	40.8793	34.8634	19.9266	GCGUGCAAGGAGCCAAGCAUG	21
	miR160a-5p	146.743	51.3424	535.198	763.577	UGCCUGGCUCCCUGUAUGCCA	21
miR161	miR161.2	12.7581	0	0	39.6699	UCAUAUGCCUUGGAAAGUGAUA	22
miR162	miR162a-3p	0	0	0.6068	12.0476	UCGAUAAACCUCUGCAUCCAG	21
miR164	miR164a	1110.55	2422.54	2130.75	952.49	UGGAGAAGCAGGGCACGUGCA	21
	miR164b-3p	0	6.66722	1.76524	0	CAUGUGCCUUUCUUCUCCACC	21
	miR164c-3p	3.59592	0	0	1.51167	CACGUGUUCUUCUCCUCCAUC	21
miR165/166	miR165a-3p	1106.95	2429.2	2133.12	963.026	UCGCACCAGGCAUCACUCCCC	21
	miR165a-5p	113.542	130.327	33.8705	25.3319	CCGAAUUGUAGUCUGGAGAGGCG	23
miR167	miR167a	2044.6	2377.47	3190.56	4312.8	UGAAGCUGCCAGCAUGAUCUGA	22
	miR167e-3p	113.099	196.075	183.53	226.567	AGGUCAUGCUGGAGUUUCAUC	21
miR168	miR168-3p	4674.74	5111.42	7628.81	4983.57	CCCGCCUUGCACCAAGUGAAU	21
	miR168a-5p	66115.8	98539.7	109365	88561.2	UCGCUUGGUGCAGAUCGGGAC	21
miR169	miR169b-3p	0	0	0	103.893	UGGGCAAGUCAUCCUGGCUACC	22
	miR169f-3p	103.395	381.929	0	0	GGCAAGUCCGUCCUUGGCUACA	22
	miR169g	411.117	356.818	404.129	158.909	UAGCCAAGGAUGACUUGCCUGU	22
	miR169o-3p	0	0	46.9995	0	GGUGGGUCUUCUUGGCUAGC	20
	miR169a-5p	0	0	0	7.51255	CAGCCAAGGAUGACUUGCCGA	21
	miR169b-5p	0	147.993	0	0	CAGCCAAGGAUGACUUGCCGG	21
	miR169n	2.90629	10.9498	0	1.87814	UAGCCAAGAAUGACUUGCCUA	21
miR170/171	miR170-3p	3.54666	4.13659	3.80629	4.12274	UGAUUGAGCCGUGUCAAUAUC	21
	miR170-5p	0	3.35794	0	2.19879	CGUACUUGGCCUAGUUCAUCAU	22
	miR171a-3p	1479.89	2190.11	1881.14	1183.41	UGAUUGAGCCGCGCCAAUAUC	21
	miR171b	2566.06	3351.13	2406.57	2491.69	UGAUUGAGCCGUGCCAAUAUC	21
	miR171k-5p	0	2.53062	0	0	UGGUAUUGUUUCGGCUCAUG	20
miR172	miR172a-5p	13.5955	8.46785	8.38488	97.6631	GCAGCACCACCAAGAUUCACA	21
	miR172e-3p	7.97998	2.28729	0	36.2801	GGAAUCUUGAUGAUGCUGCAU	21
miR319	miR319a-3p	0	0	0	234.08	CUUGGACUGAAGGGAGCUCCCU	22
	miR319b-3p	2474.24	462.325	58.1977	0	UUGGACUGAAGGGUGCUCCCU	21
	miR319-5p	12.2163	12.4584	0.441309	0	AGCUGCCGAUUCAUUCAUUCA	21
	miR319c	0	0	10.7018	207.236	CUUGGACUGAAGGGAGCUCCCU	22
miR390	miR390-3p	3.98999	1.80064	2.20655	10.3985	CGCUAUCUAUCCUGAGCUCC	20
	miR390a-5p	52.3132	30.9515	21.238	36.5549	AAGCUCAGGAGGGAUAGCGCC	21
miR391	miR391-5p	9.90109	5.15858	0	41.9603	AUUCGCUGGAGAGAUAAGCCCGU	23
miR393	miR393-5p	270.383	317.836	451.349	1273.7	UUCCAAAGGGAUCGCAUUGAU	21
	miR393b-3p	6.79776	1.9953	4.57859	10.9024	UCAGUGCAAUCCCUCUGGAAU	21
miR394	miR394-3p	0.935924	0	0	0	AGGUGGGCAUACUGCCAAUGG	21
	miR394a	5.07369	2.91995	41.4279	49.198	UUGGCAUUCUGUCCACCUCC	20
	miR394a-3p	0	0	0	0.778739	AGCUCUGUUGGCUUCUCUUUG	21
	miR394b-3p	0	0	29.5126	0	AGGUGGGGAUGACGUCAAGU	20
miR395	miR395a	0	0	0	7.55835	CUGAAGUGUUUGGGGGAACUC	21
	miR395b	21.5755	15.4271	9.43299	0	UGAAGUGUUUGGGGGAACUC	20
miR396	miR396-5p	0	0	4.02695	12.3224	AACUGUGAACUCGCGGGGAUG	21
	miR396b-3p	0	0	0	16.0329	GUUCAAGAAAGCCCAUGGAAA	21
	miR396b-5p	1921.75	1391.21	1706.16	1442.64	UUCCACAGCUUUCUUGAACUU	21
	miR396c-3p	32.6588	64.2875	14.7287	0	GGUCAAGAAAGCUGUGGGAAG	21
	miR396e-5p	16.2063	12.8964	0	20.9343	UCCACAGGCUUUCUUGAACUGU	22
miR397	miR397-3p	0	0	0	31.6993	UCACCGGCGCUGCACACAAUU	21
	miR397-5p	0	17.8604	0	0	UCACCGGCGCUGCACACAAUG	21
	miR397a	13.8418	0	34.8634	51.122	UUGAGUGCAGCGUUGAUGAAC	21
miR398	miR398a-3p	75.2187	74.0694	129.69	170.59	UGUGUUCUCAGGUCGCCCCCG	21
	miR398f-5p	38.0773	45.5025	59.6319	189.875	AGGGUCGAACUGAGAACACAU	21
miR399	miR399b	148.615	146.922	88.9239	276.819	UGCCAAAGGAGAGUUGCCCUG	21
miR403	miR403-3p	0	0	0	0.870356	UUAGAUUCACGCACAAACUCG	21
miR408	miR408d	1.42852	0.827319	1.98589	5.5886	UGCACUGCCUCUUCCCUGGC	20
miR444	miR444b.1	1345.91	1914.08	1363.81	1055.28	UGUUGUCUCAAGCUUGCUGCC	21
miR477	miR477a	0	0	0	1.83233	AAUCUCCCUCAAACGCUUCCAG	22
	miR477b-3p	4.53184	0	0	0	GGAGGGCUUUGAGUGAGAUG	20
	miR477c	18.7677	15.9137	3.6408	0	UUCUCCCUCAAAGGCCUCCGAC	22
miR478	miR478a	0	0	0	0.961972	CCACAAGUGUAGAGGAUCGUUUG	23
miR482	miR482b	1.0837	2.72529	13.2393	176.041	UCUUGCCUACUCCACCCAUGCC	22
	miR482b-3p	0	12.0205	0.496473	10.1236	UGCCAAUACCUCCAAAGCCAU	21
miR528	miR528-5p	18.9648	44.4319	114.354	426.658	UGGAAGGGGCAUGCAGAGGAG	21
	miR528a-3p	3.30036	5.01258	4.90957	81.7218	CCUGUGCCUGCCUCUUCCAUU	21
miR530	miR530-3p	50.0473	43.1179	987.154	1254.69	AGGUGCAGUGGCAUAUGCAAC	21
	miR530-5p	76.992	42.5339	467.016	1316.25	CUGCAUUUGCACCUGCACCUA	21
miR531	miR531	22.4622	24.7709	36.0219	85.8904	UUCGCCGGAGCAGCGUGCUGU	21
	miR531	0	0	0	11.223	UUCGCCGGAGCAGCGUGCUGU	21
miR535	miR535a	0.886665	1.36264	5.01989	89.6925	UGACAACGAGAGAGAGCACGU	21
miR771	miR771	0	2.43329	3.42015	3.93951	UGGAUGGCCUCUGUGAGUUCC	21
miR774	miR774a-5p.1	0	0	12.3567	0	CGACGACGAGGCGCCUAUGGUGAC	24
miR818	miR818a	32.0677	0	0	0	CAAAAACGCUCUUAUAUUAUGGGA	24
miR822	miR822-3p	0	0.389327	0	0	UGGCAACUGCUUUCUACAGCA	21
miR823	miR823-3p	0	0.681321	0	0	UUCGGUUGUGUGUAUCAUAUAGGU	24
miR827	miR827	138.615	60.6863	89.7513	310.717	UUAGAUGACCAUCAGCAAACA	21
miR845	miR845c	5.76332	6.03456	4.41309	6.22992	AGGCUCUGAUACCAAUUGAAAGGA	24
miR858	miR858b	12.6596	15.7191	2.37204	4.67244	UUCGUUGUCUGUUCGACCUCG	21
miR862	miR862-5p	0	0	0	5.72603	UCCAAAGGUCGAGCUGUUGCC	21
miR869	miR869.1	0	0	0	6.27572	AUUCAUGGGCUUCAAUGCUGG	21
miR893	miR893	0	0	0	13.1928	UGGCUGACAUGUGGUGGGACUGGC	24
miR894	miR894	161.915	107.697	87.6551	60.2836	GUUUCACGUCGGGUUCACCA	20
miR952	miR952b	0	165.902	0	175.72	ACGAGGAUCCAUUGGAGGGC	20
miR1023	miR1023a-3p	509.734	662.877	356.137	179.202	GGAUAUGAAUGGAGAGAGCGCU	22
miR1033	miR1033a	88.1739	65.8935	62.1143	1563.3	UAUGGGUCGUGAGUGGGAACU	21
miR1044	miR1044-3p	0	0	8.71586	18.5065	AGCUCUUUUGUGUUGUUGUUGUUG	24
miR1061	miR1061-3p	4.77814	0	0	10.9482	UAGGAGUCUUGGAAUAAUGCUGAA	24
miR1091	miR1091	0	0	1.59975	0	CGGCAGUGAGGAGAAAUCGAAA	22
miR1117	miR1117	117.434	109.255	204.271	216.306	UAGUACCGGUUCGUGGCACGAACC	24
miR1118	miR1118	23.5951	20.5856	20.8519	18.2317	AGGCACUACAUUGUGGAAUGGAGG	24
miR1120	miR1120	21.0337	13.0911	21.238	18.0942	UUCUUAUGUUAUGGGACGGAG	21
	miR1120b-3p	37.3384	18.785	33.1534	29.5921	UUAUAUUUUGGGACGGAGGUA	21
miR1121	miR1121	8.47257	0	0	0	CUACUUUAGUGAUCUAAACGCUCU	24
miR1122	miR1122b-3p	160.585	240.896	202.561	171.139	AGACUUAUAUUUAGGAACGGA	21
miR1125	miR1125	265.458	131.884	161.464	92.0287	AAUUUAACGAACGAGACCGACUGC	24
miR1127	miR1127a	329.987	460.184	512.581	402.288	UCCCUCCGUCCGGAAAUACUUGUC	24
	miR1127b-3p	374.813	383.146	531.006	402.883	CAAGUAUUUCCGGACGGAGGGAGU	24
miR1128	miR1128	76.1546	68.3268	37.0148	25.6526	ACUCCCUCCGUUCCAUAAUGUAGU	24
miR1130	miR1130	31.7229	28.9075	38.3388	45.0295	UCUGUAAACUAAUAUAAGAGC	21
	miR1130b-3p	94.3805	194.323	86.3312	78.3778	UCUUACAUUAUGGGACGGAGG	21
miR1131	miR1131	59.8499	70.2248	63.2727	125.698	UAGUACCGGUUGGUGGCUCCAACC	24
miR1133	miR1133	30.4914	27.8368	39.442	37.3337	AUACUCCCUCCGUCCGGAAAUACU	24
miR1135	miR1135	100.341	39.468	100.508	146.678	CAAGUAAUUCCGAACGGAGGGAGU	24
miR1136	miR1136	142.852	160.695	185.515	126.843	AUUACUUGUCGCAGAAAUGGA	21
miR1137	miR1137b-5p	124.182	122.687	134.93	135.134	CUCCGUUCCAAAAUAGAUGAC	21
miR1139	miR1139	37.4862	0.535324	41.4279	33.4858	GGGAGUAACUUAGACUAGUAACAU	24
miR1151	miR1151a-5p	10.0981	0	0	0	GCUCACGAGGCUCAUAACCUUG	22
miR1163	miR1163.2	0	0	0	9.94038	GGGCAGCAGCAGUGCCAUGGC	21
miR1216	miR1216	0	0	0	37.746	UGUGCUGAUGUCGGUUGUAUC	21
miR1223	miR1223j	0	0	0	30.6915	UGGCUAGAGCAUGCACUUCUA	21
miR1432	miR1432-3p	0.886665	1.41131	2.31687	4.16855	UUGGUGUCACCUCGCCUGAAC	21
	miR1432-5p	43.2495	43.1666	39.111	83.4167	UCAGGAGAGAUGACACCGACG	21
miR1436	miR1436	275.063	275.984	264.234	250.983	AUUUUGGGACGGAGGGAGUAA	21
miR1439	miR1439	111.868	215.638	136.254	175.216	UUUUGGAACGGCGGGAGUACU	21
miR1448	miR1448	0	0	0.441309	9.16164	UCUUACCAACCCCUCCCAUACC	22
miR1509	miR1509b	400.329	0	0	0	AAUCAAGGAAAUUGCAAGGGU	21
miR1511	miR1511	4.28555	5.88856	5.95768	5.72603	AAAACCUAGGCUCUGAUACCACUG	24
miR1846	miR1846a-5p	123.887	195.053	60.0181	52.6794	AGUAGGAGGGCGCGGCGGCCGCU	23
miR1847	miR1847-5p	12.3148	12.3125	28.9609	20.4763	ACCUGCAGUUGGGCCAAUGAC	21
miR1859	miR1859	0	4.81792	0	5.72603	AUUUCCUAUGACUUUCCUAUUCCU	24
miR1863	miR1863	3.98999	0	0	0	GCUCAUGAUACCACUUGUUAGAAU	24
	miR1863b.2	0	1.45997	2.37204	2.51945	ACGGGACUUGGGUGUGCAUUACUU	24
miR1871	miR1871	6.60073	7.05654	0	3.75627	AGGCUCUGAUACCACUGUUGGGUU	24
miR1877	miR1877	10.5415	8.90584	5.18539	4.80986	AGAUGAUUUGGAAUGAUGAGGGGU	24
miR1878	miR1878-3p	29.3092	17.3737	7.39193	12.2766	AUUUGUAGUGUUCGGAUUGAGUUU	24
miR1886	miR1886h	0.689628	0	0.992946	1.05359	UUUUCGUUGCAGUCUCAUCUCAUG	24
miR2095	miR2095-3p	2.26592	2.1413	0	64.3605	CUUCCAUUGUAGGUAACGUAUU	22
miR2111	miR2111a	0	0	0	0.916164	GUCCUUGGGGUGCAGAUUACC	21
	miR2111a-3p	0	0	1385.55	0	GUCCUCGUGUUGCAUUCCCU	20
miR2118	miR2118	0	0	0	87.7685	UUGCCGAUUCCACCCAUGCCUA	22
	miR2118a-3p	0	0.92465	0	86.1652	GGAAUGGGAACAUGGAGGAAAG	22
	miR2118c	16.5018	24.1382	11.4189	0	UUCCCGAUGCCUCCUAUUCCUA	22
miR2121	miR2121a	0	0	12.2463	0	GGACGCGCGUCCAUUUGGAUCGGC	24
miR2199	miR2199	186.15	288.929	70.2234	186.76	AUAACUCGACGGAUCGCACGGCCU	24
miR2275	miR2275b-3p	0.640369	0	0	0	CUUGUUUUCCUCCAAUAUCUCA	22
	miR2275b-5p	1568.02	1831.54	0	0	CUUGGAGGAAAAACAAAGCCA	21
miR2607	miR2607	9.45776	4.28259	0	0	GAUUAGGUGAAAGUGGUAGACAGG	24
miR2628	miR2628	0	1.31398	1.2136	0	CAUGAGAAGCCAAUGAUGACGUAA	24
miR2634	miR2634	0	0	0	6.41315	GUGUCUCAGUUUGUUGUCCCGUGG	24
miR2658	miR2658	170.732	238.608	228.267	175.308	AUGUGACCGGUGAUAUAAUCA	21
miR2674	miR2674	0	9.00318	0	0	CCCGCUUUGGAAAGGUGCAUGCAU	24
miR2873	miR2873b	0	0	0	27.3475	GUUUGGACUUGAGUAGGUUGAA	22
miR2876	miR2876-5p	40.9836	36.548	96.4261	39.7615	AAUGGUGGCUGCGACUGUUUAAUA	24
miR2907	miR2907a	0	0	25.8166	0	CGGAGACGCCGGCGGGGGCCU	21
miR2916	miR2916	197.973	172.52	60.7904	145.853	UGGGGGCUCGAAGACGAUCA	20
miR2924	miR2924	4.63036	5.9859	5.07506	2.97753	UCGAUUGACUCCGGCCGGACA	21
miR2930	miR2930	0	0	1.04811	0	UUUUCUCUUCUUUCCGCGCGGGCC	24
miR2947	miR2947	0.59111	1.16798	3.97178	86.1652	UAUACCGUGCCCAUGACUGUAG	22
miR2948	miR2948-5p	0	1.07065	1.98589	2.06137	UGGGGACGAGUUGGGGCAAGACUG	24
miR2949	miR2949a-3p	0	0	0	1.83233	CCUGCAAAUCCAGUCAAAAGU	21
	miR2949a-5p	0.985183	1.26531	5.73702	160.191	ACUUUUGAACUGGAUUUGCCGA	22
miR2950	miR2950	0	0	0	6.18411	UGGUGUGCAGGGGGUGGAAUA	21
	miR2950-3p	0	0	0	6.77961	UGGUUUGCUCUGGGAUGGAAU	21
miR3267	miR3267	0	0	0	1.0994	UCUGUCGCAGGGGAGAUGGCUG	22
miR3440	miR3440b-3p	13.1522	19.661	0	180.484	UAUUGGUCAAGGAAGCUUCU	21
miR3441	miR3441-5p.1	0	0	0	957.62	UCAAAGCAUCUUGACAGACCA	21
miR3476	miR3476-3p	0	0	0	0.458082	AGCCAACAACAUCAGUUCUAA	21
	miR3476-5p	0	0	0.882619	13.0095	UGAACUGGGUUUGUUGGCUGC	21
miR3627	miR3627-5p	0	0	0	0.870356	UUGUCGCAGGAGAGAUGGCACU	22
	miR3627a	0	0	51.1919	0	GUCCGGUGGGAGAUGGUAGCGCGG	24
miR3630	miR3630-3p	3.98999	1.41131	1.32393	1.60329	UAUAAUGGGAAUCUCUCUGAUGUU	24
	miR3630-5p	5.31999	0	0	3.06915	ACAAAUGAUGAUAGCAAGACA	21
miR3636	miR3636-3p	11.4774	8.51652	14.7839	12.5056	AGGUCUUCGUGAGCAAGCAAGUUG	24
miR3946	miR3946	0	1.16798	0	0	UUGUAAGAAGAGAGAGAGAGAGGA	24
miR3948	miR3948	0	8.07853	6.72997	3.98531	GCUGGAGUAGUGAGAGGGAUGGGU	24
miR3950	miR3950	234.868	354.092	343.78	358.22	UUUUCGGCAUCAUAUUAUCAU	21
miR3954	miR3954	0	0.340661	2.81335	39.3492	UUGGACAGAGUAAUCACGGUCG	22
miR4221	miR4221	0	0	0	1.19101	UUUUCCUCUCUCGAUUCUUG	20
miR4375	miR4375	15.6644	17.471	37.8423	37.0588	ACCACUGUGGUCGCGAGCUGGA	22
miR4403	miR4403	8.42331	10.0738	10.5363	16.4451	GGAUACGAAACGGACAGCGGACGG	24
miR4410	miR4410	265.261	32.7034	0	0	UCAUUUUGCUCCGUAUGUAGUCAC	24
miR4414	miR4414b	0	0	0.551637	6.22992	AGUGAAUGAUGCGGGAGACAAA	22
miR4995	miR4995	37.1907	81.6126	33.4292	40.128	GGCAGUGGCUUGGUUAAGGGA	21
miR5048	miR5048-5p	5062.56	7626.27	3172.52	2874.42	UUUGCAGGUUUUAGGUCUAAGU	22
miR5049	miR5049-3p	43.8899	32.4114	45.1239	41.4564	AAAAGGACCGGAGGGAGUACA	21
	miR5049d	177.678	215.103	203.83	198.212	AGACAAAUAUUUAGGAACGGA	21
miR5050	miR5050	9.85183	13.6751	13.8461	16.3077	AGAUGAUUUGGAAUGAUGAGGGGU	24
	miR5050	0	0	0	13.0095	AGGUCGUUCAACCAGCAAAA	20
miR5054	miR5054	85.3168	59.713	64.7622	45.3501	GUUCGUGCCCCACGGUGGGCGCCA	24
miR5055	miR5055	4.28555	2.53062	2.53753	1.92394	UCUCGUGACUGAGCUCGGCUU	21
miR5059	miR5059	22.5607	18.3957	15.501	8.33709	CGUUCCUGGGCAGCAGCACCA	21
miR5060	miR5060	25.5162	21.6563	14.3977	28.0804	CGGCAAGCUAGAGACAGCAAC	21
miR5062	miR5062a	4649.13	4891.06	2493.4	2651.2	UGAACCUUGGGGAAAAGCCGCAU	23
miR5064	miR5064	169.698	149.258	137.909	127.393	UUAAUUUGUCCAUAGCAUCCG	21
miR5066	miR5066	4.18703	11.6798	0	10.7191	AGUGUAUAUGUGGAUUGGCUAGAC	24
miR5067	miR5067	26.7477	25.2576	19.4176	20.4305	UUGAGCGACAACUAAUAUGGA	21
miR5068	miR5068	0	1.80064	0	0	CCAUCGGGUAGAGCGGGUACGGGU	24
miR5070	miR5070-3p	8.37406	16.4977	7.33677	7.51255	UUGAACUAAGUAGGGUCGGAG	21
	miR5070-5p	2.95555	3.35794	2.75818	3.38981	UCCGACCCUUCUUAGUUCAAC	21
miR5071	miR5071	155.659	112.223	98.9085	134.31	UCAAGCAUCAUAUCAUGGACA	21
miR5072	miR5072	119.306	54.311	48.5992	38.8454	CGUUCCCCAGCGGAGUCGCCA	21
miR5073	miR5073	5.6648	12.9938	37.1252	16.2619	GUUUGGUGAAUCGGAAACAAUUUU	24
miR5075	miR5075	8.91591	11.0958	36.7942	0	UGUCCCUUCGCCGCCGCCGCC	21
miR5076	miR5076	0	0	0	8.3829	AAAUGGGAGCAGAGCAGGUU	20
miR5077	miR5077	54.4314	36.0614	45.3445	36.4633	UUCACGUCGGGUUCACCAUG	20
miR5082	miR5082	2.1674	2.57929	2.64786	2.42783	CGCGAUGAUGGCCGCGCGGGCUCA	24
miR5084	miR5084	0	0	0	2.56526	AUACAGUACUGCAGAGGAUCCUAA	24
	miR5084-3p	2.75851	1.50864	3.14433	3.06915	ACCGUACAGUACUGCAGAGGAUCC	24
miR5139	miR5139	37.5847	31.7301	129.69	127.484	CGAAACCUGGCUCUGAUACCA	21
miR5149	miR5149	0	18.1037	24.8237	26.2023	GAGCCUGGGCACCGAGUUGGAUUU	24
miR5152	miR5152-3p	16.2063	14.0644	9.37783	6.45896	CAAGUCCUGCUAUACCCACCA	21
miR5153	miR5153	0	9.00318	0	6.87123	CACCAUACGGUACUGCAGAGGAUC	24
miR5168	miR5168-5p	100.981	65.6988	17.7075	43.6094	GGGUUGUUGUCUGGUUCAAGG	21
miR5169	miR5169a	0	0	0	9.20745	AAGUUUGACCAAGUUUAUACA	21
miR5174	miR5174a	169.649	311.705	181.654	172.147	UCCGUUCCUAAAUAUUUGUCU	21
	miR5174d-3p	160.831	162.787	177.958	142.876	UCAUCUAUUUUGGAACGGAGG	21
miR5175	miR5175-5p	40.6881	0	54.1156	41.7313	UUCCAAAUUACUCGUCGUGGU	21
	miR5175a	0	171.06	0	0	ACAAAUAUUUAGGAACGGAGG	21
miR5180	miR5180b	2.1674	0	0	2.88592	AAAAUAAGUGUCGCAGUUUUG	21
miR5181	miR5181-3p	187.431	217.39	164.057	136.967	CACUUAUUUUGGGACGGAGGG	21
	miR5181c-5p	34.974	51.3424	32.5466	29.1798	CCUCCGAUCCAUAAUAAGUGU	21
miR5200	miR5200-5p	371.069	504.762	137.854	149.197	AAGCCUUAGUGAAUAUCUACA	21
	miR5200a-3p	2298.09	3789.85	531.226	437.148	UGUAGAUACUCCCUAAGGCUU	21
miR5205	miR5205a	103.001	0	120.698	108.794	AUAAUUUUGGAACGGAGGGAG	21
	miR5205b	0	118.307	0	0	UUAUAUUAUGGGACGGAGGGA	21
miR5240	miR5240	0	0	0	844.428	UGUUAAAAAUUGCGGAUUUUU	21
miR5241	miR5241a	0	65.6015	0	0	UAUGAAUGGAGAGAGCGCUGUA	22
miR5248	miR5248	5.81258	6.95921	8.44004	8.74937	UUUUGUUGACAUGCAUUAACA	21
miR5255	miR5255	13.9896	10.0252	10.9776	10.3068	UGCGUGCUAAGUACAUGGGGU	21
miR5281	miR5281b	14.7777	11.6311	10.6466	0	UCUUACAAAAGUGAACGGAGG	21
miR5284	miR5284a	0	0	1.43426	0	GGGACCAAAAGUGGCCAGAUCGAA	24
miR5291	miR5291a	13.1522	15.9624	0	16.5826	UAGAUAUUGAUGAUGGAUGGAUGU	24
miR5303	miR5303c	0	0	73.5332	0	AACGGGUGACGGCGUACCUUUUGU	24
miR5337	miR5337a	53.8895	101.079	44.9584	48.4193	CCUAAAUACUUGUCUUUCUAG	21
miR5368	miR5368	15.0733	17.2764	16.8801	30.096	AGGGACAGUCUCAGGUAGACA	21
miR5371	miR5371-5p	0	0	0	2.06137	UCCGAAUUAGUCGACUCAGA	20
miR5384	miR5384-3p	39.0132	29.1022	25.4856	52.2214	UGAGCGCGCCGCCGUCGAACG	21
miR5387	miR5387a	0	0	0	43.7468	GUGGCACGAACCGGUGCUAAAGGU	24
	miR5387b	49.2099	47.5465	77.174	0	GUGGCACGAACCGGUACUAAAGGU	24
miR5521	miR5521	14.3837	0	0	0	AAAUAGUGGCUACUUUAUCUGA	22
miR5568	miR5568f-5p	11.0833	17.325	10.095	8.10805	UCCGUUCACAAAUAUAAGAUG	21
	miR5568g-3p	52.8551	68.5215	67.5203	57.7641	AAAACGUUCUUAUAUUUUGGG	21
miR5575	miR5575	0	2.53062	0	0	UUUUGAAGUUUAUGGCUGGGA	21
miR5638	miR5638a	1147.44	1313.15	490.626	749.514	AAUAUACCAAAGACUGCUCUG	21
miR5649	miR5649a	10.5907	0	0	0	UGCCUUGAUAUGUGUGAUGUUACU	24
miR5653	miR5653	35.9099	41.6093	38.0078	23.5912	GGUUGAGUUGGUUAGGUGGACAGU	24
miR5660	miR5660	0	0	0	3.25238	UAAUAGAUGGUUAGGUGCAAU	21
miR5671	miR5671a	0	88.5718	0	0	CUACCAUGGUGGUGACGGGUG	21
miR5672	miR5672	4.3348	3.06595	0	0	CAUGCUAGUGGAAGGAAAGUUGGA	24
miR5741	miR5741a	0	2.09263	0	0	UGAGGGACUAACAUUUACUGGUUU	24
miR5753	miR5753	0	0	15.0597	0	GUUGUUGGUGCCAUGGCUGAAAAG	24
miR5783	miR5783	0	2.33596	0.827455	0	GACGGACGACGGGCGACGGGCGGC	24
miR5800	miR5800	55.7121	41.9499	0	32.7987	CCCGGCCGUAUGCGGAACGGCUCU	24
miR5809	miR5809	0	132.176	0	0	CUUCGUGCCGGCGACGCAUCA	21
miR5813	miR5813	80.8343	92.1731	42.0899	87.1272	CAGCAGGACGGUGGUCAUGGA	21
miR6026	miR6026-3p	4.48258	5.45057	4.02695	0	GAUUGGCUAUGAGUUGUUUUGCUU	24
miR6027	miR6027-3p	1.28074	2.87128	1.04811	3.11496	AUGAAUCCUUCGGCUAUCCAG	21
miR6118	miR6118-3p	1.23148	1.07065	8.71586	167.246	UUCCCGAGGCCACCCAUUCCAG	22
miR6150	miR6150	0.837406	0	0	0	AGGAUUUGUUGAUCGCUCGGC	21
miR6170	miR6170	0	0	0	21.026	AAGCAAAAGGAGAGAGAGGGA	21
miR6173	miR6173	19.6544	20.7316	18.3143	22.4002	CUAGCCGUAAACGAUGGAUACU	22
miR6191	miR6191	87.3365	98.3536	95.5987	103.939	CUUGGAUUUGUCUAGAUACGGAUG	24
	miR6197-5p	3.84221	3.9906	2.31687	1.6949	UCUGUAAACAAAUGUAGGACG	21
miR6201	miR6201	9.1622	4.18526	3.36498	1.6949	UGACCCUGAGGCACUCAUACCG	22
	miR6201-3p	5.36925	3.21194	0	0	GUACGAGUGUCUCAGGGUCAAA	22
miR6205	miR6205	26.4522	30.8055	34.2015	26.7978	AGAGCAUGCUUGGAUACGUUUUAG	24
miR6219	miR6219-3p	0	1.7033	2.4272	0	AGUCUCCGGAAACCUUGUCGGGCU	24
	miR6219-5p	40.491	37.862	37.1803	65.0018	UCUGGAACCGGGACUAAAGGGUCG	24
miR6220	miR6220-5p	44.1855	83.8999	223.082	48.1902	UCCGUUCCUAAAUAUAAGUCU	21
miR6224	miR6224a-3p	98.3705	69.2028	112.313	93.861	AAUAUUUAGGAACGGAGGGAG	21
	miR6224a-5p	185.017	292.384	66.3619	182.546	UCCGUUCCUAAAUAUAAGUCU	21
miR6228	miR6228-3p	48.0769	29.4428	40.435	29.5463	GUGGCAAGUAGUUAAUGAGGAGA	23
miR6248	miR6248	0	26.4255	0	12.1392	UUUAGGAACGGAGGGAGUAUA	21
miR6249	miR6249a	0	0	12.467	28.2179	CCUCCGGUGGAGAGUAGCCGG	21
miR6275	miR6275	0	13.9184	0	0	AGGUAAGUUAGAAGGGGAACGC	22
miR6300	miR6300	197.135	184.297	46.7236	67.7503	GUCGUUGUAGUAUAGUGGUAA	21
miR6478	miR6478	521.359	450.694	406.722	418.916	CCGACCUUAGCUCAGUUGGU	20
miR7484	miR7484m	0	45.6972	0	41.9145	GAUUGGUUGUUAGAUGGAAGGAGC	24
miR7492	miR7492e	0	0	0	1.51167	CAUGACUUUUAGCGGCGUUUG	21
miR7495	miR7495a	0	0	0	5.40537	UUACUUUAGAUGUCUCCUUCA	21
miR7500	miR7500	0	1.80064	0	0	CGAGCUAUCGAGCUAAAAUCGAGC	24
miR7501	miR7501	0	21.3643	0	25.6068	AAUCUUGGUACUGACAUGUAAAAA	24
miR7505	miR7505	0	0.632656	2.20655	42.0061	UUCAGAGACCAUCCCUUGCUU	21
miR7508	miR7508	0	0	0	2.84011	CAAGAAAAGAAGUCGGGAGAG	21
miR7512	miR7512	79.5535	77.3786	82.4145	53.6872	GCUACUUUGUGUCAUGCAUGACAA	24
miR7532	miR7532a	0	7.05654	0	170.865	GAAGCUGCCUAUGUUCGGGUG	21
miR7545	miR7545	22.7577	14.1618	0	14.0173	UUGAAGAAAUUAGAGUGCUCA	21
miR7697	miR7697-5p	0	30.9515	70.8302	0	UCCGUCCGAAAAUACUUGUCG	21
miR7710	miR7710-3p	0	0	0	4.30597	AUUUAUGCCAUCAAAUUAGUAGC	23
miR7731	miR7731-5p	4.38406	3.64994	3.47531	3.48142	UUCCAAACUCCUGAGCAAACCUAU	24
miR7757	miR7757-5p	7700.73	5969.06	5808.68	6141.69	ACAAAACCUUCAGCUAUCCAUC	22
miR7767	miR7767-5p	312.943	0	0	161.199	CACCCCAAGAUGAGUGCUCUCUC	23
miR7775	miR7775-5p	1.18222	1.07065	1.37909	1.74071	ACCGGAUUUUCUGAAGUACCAGUG	24
miR7782	miR7782-3p	27.3388	29.3455	28.1335	22.1712	ACCUGGCUCUGAUACCACUGUUGG	24
miR7783	miR7783-3p	0	0	36.9045	0	ACAAACCGCUCUAAUACCAUGUGG	24
miR7984	miR7984a	69.8987	64.7255	27.968	32.3864	CUAGUCCGACUUUGUGAAAU	20
miR7997	miR7997c	0	0	0	0.916164	AUUAGUUGCUCGGCCUUCAAAAGU	24
miR8030	miR8030-5p	0	0	81.8629	0	GUUGUGUUUGGGUCGGGCUUACAC	24
miR8037	miR8037	10.0489	11.6311	0	10.1694	GAAAUGUGGAGGAUAGGAACCAAU	24
miR8051	miR8051-3p	0	0	0	17.5445	UAGUUCUUUCUACCACACUUU	21
miR8128	miR8128-5p	0	1.75197	2.59269	1.37425	AGAUGCCUCGUCGCCGACGAAAAC	24
miR8129	miR8129-5p	4.97517	4.42859	4.90957	9.43649	UAUAUCCGGACAUUUUAUGUG	21
miR8135	miR8135	0	0	0	688.36	AAUAUAUUUGCAGGUUUGAGG	21
miR8148	miR8148	3.34962	5.20724	6.068	3.29819	GUGGCUGGGCUGCUGACGUGGAUA	24
miR8155	miR8155	14.7777	7.64053	4.79924	4.07693	UCGAAACCUGGCUCUGAUACCA	22
miR8172	miR8172	2.01963	0	0	0	ACCUAGGACUCAUCUAGAUGGGAU	24
miR8175	miR8175	265.605	180.112	310.185	163.26	UCGUUCCCCGGCAACGGCGCCA	22
miR8182	miR8182	0	1.7033	0	1.55748	UUGGUGUUCGUCUUGUUGAUU	21
miR8562	miR8562c	0	0	0	1.74071	UUAAAAUAGAUCUGCAAUUUGGGC	24
miR8564	miR8564	1.97037	0	0	0	AAGCUGGGCCUCAUUGUUCAUA	22
miR8594	miR8594.2	0	0	0	14.4754	UUAUCAUUGGUGUAGUUGACA	21
miR8632	miR8632	0	0	0	0.870356	UGAGCUAGAAGUUGGAACUCU	21
miR8633	miR8633	0	0	0	4.26016	UAAGUGAAGAAAGAGGUAGGUU	22
miR8636	miR8636	6.69924	8.80851	0	0	CGGAUCCUCUAACAUUGUGAAGG	23
miR8645	miR8645	17.684	22.6296	18.2592	0	ACCUUGGUACCUGUAAUUUGAGUU	24
miR8646	miR8646	0	0	0	0.50389	UAGUGAGGAUGGGAAAUUUGU	21
miR8677	miR8677	0	0	0	3.48142	CUGAAUCUAGUUUCUCUCUUGCU	23
miR8692	miR8692	1.77333	3.01728	5.13022	3.43562	GCAGGCCGACGCGGACGUGGACAG	24
miR8718	miR8718	0	0	0	0.732931	AUUUUGGAAGAAUUUCAGCUG	21
miR8742	miR8742a	0	0	397.509	0	CAUAUUAUUCACUUGGACCUA	21
miR8746	miR8746	0	0	0	0.687123	UCCAUAUUUCACUAUCUCUUA	21
miR8753	miR8753	0	0	0	0.641315	UGCCAAAUCAGGGAAGCGAAA	21
miR8768	miR8768	0	0	0	7.05446	UUUUUCCAUGUCACAAAGAUGC	22
miR9475	miR9475-3p	0	0	0	0.870356	CCACAAGUGUAGAGGAUCGUUUG	23
miR9484	miR9484	277.674	344.311	155.286	207.007	AUGUAGGCAAGGGAAGUCGGCA	22
miR9493	miR9493	144.822	172.91	158.044	0	AGUAAUUUGGAACGGAGGGAG	21
miR9560	miR9560a-5p	0	0	0	1.60329	ACAGGUGGUGGAUCAAAUAUGAGU	24
miR9569	miR9569-5p	0	0	0	13.1928	UUAUCAUUGGUGUAGUUGACA	21
miR9652	miR9652-3p	71.6228	75.6267	25.3201	26.1107	GAAGCUUAAUGAGAACAUGUG	21
	miR9652-5p	596.036	1215.67	755.742	315.985	CCUGUUUGUCAUUAAGUUUCUU	22
miR9653	miR9653a-3p	44.9736	31.1948	78.4428	219.284	UUUGAGACUUUGGCCAUGGCC	21
	miR9653b	535.348	540.093	124.449	506.639	UGGCCAAGGUCUCUUGAGGCU	21
miR9654	miR9654b-3p	51.5251	36.5967	24.603	58.9093	UUCCGAAAGGCUUGAAGCAAAU	22
miR9655	miR9655-3p	4.63036	4.23393	3.91662	5.35956	CAAGGGAAGGAAGUAGCCAAC	21
miR9656	miR9656-3p	2.31518	1.80064	5.07506	11.1314	CUUCGAGACUCUGAACAGCGG	21
miR9657	miR9657b-5p	6.40369	7.44587	5.84735	9.89457	CGUUCGCCGGAGAAGCAUGCU	21
	miR9657c-3p	54.5791	50.8558	43.138	70.224	CGUGCUUCCUCGUCGAACGGU	21
miR9658	miR9658-3p	18.0288	12.5071	4.02695	4.16855	AUCGUUCUGGGUGAAUAGGCC	21
miR9659	miR9659-3p	0.492591	0	0	0	UCCAAUGGUUGUUCACGGCAUC	22
miR9660	miR9660-5p	0	0.632656	1.2136	0	CUUGCGAGCAACGGAUGAAUC	21
miR9661	miR9661-5p	7.09332	2.04396	7.11611	1.96975	UGAAGUAGAGCAGAGACCUCA	21
miR9662	miR9662a-3p	5345.95	4960.56	2269.05	1570.26	UUGAACAUCCCAGAGCCACCG	21
miR9663	miR9663-5p	59.8991	73.68	44.1309	20.8885	AAGCGUAGUCGAACGAAUCUG	21
miR9664	miR9664-3p	45.8603	21.7536	16.0526	8.06224	UUGCAGUCCUCGAUGUCGUAG	21
miR9666	miR9666a-3p	5.76332	0	5.01989	7.8332	CGGUAGGGCUGUAUGAUGGCGA	22
	miR9666b-3p	0	5.74257	0	0	CGGUUGGGCUGUAUGAUGGCGA	22
	miR9666c-5p	28.6196	25.4522	27.4715	32.478	GCCAUCAUACGCCCAACCGUA	21
miR9668	miR9668-5p	46.7962	67.5968	0	52.6336	GAUGUGGCAAGUAGUUAAUGAGGA	24
miR9669	miR9669-5p	338.213	398.67	220.434	200.411	UACUGUGGGCACUUAUUUGACA	22
miR9670	miR9670-3p	2.85703	2.09263	1.48942	2.01556	AGGUGGAAUACUUGAAGAAGA	21
miR9672	miR9672a-3p	47.3873	49.2011	145.632	283.415	CCACGACUGUCAUUAAGCAUC	21
	miR9672b	949.076	914.577	2333.42	3917.52	UACCACGACUGUCAUUAAGCA	21
miR9673	miR9673-5p	48.6188	59.9563	44.7377	67.5213	UAAGAAGCAAAUAGCACAUG	20
miR9674	miR9674b-3p	2150.06	2085.77	1793.04	1780.06	UGAAUUUGUCCAUAGCAUCAG	21
	miR9674b-5p	4270.77	2971.53	2375.9	2904.84	AUAGCAUCAUCCAUCCUACCC	22
miR9675	miR9675-3p	329.396	395.215	411.19	126.568	UUUAUGAUCACUCUCGUUUUG	21
miR9676	miR9676-5p	67.7806	63.4116	159.037	602.469	UGGAUGUCAUCGUGGCCGUACA	22
miR9677	miR9677a	0	0	0.717128	2.06137	UGGCCGUUGGUAGAGUAGGAGA	22
miR9679	miR9679-5p	3.69444	2.91995	2.26171	3.98531	CAGAACCAGAAUGAGUAGCUC	21
miR9737	miR9737	0	0	0	0.549698	UUGGUGACUGACACACUGUUGC	22
miR9748	miR9748	0	0	75.4087	0	GAGGAAGGUGGGGAUGACGUCAA	23
miR9760	miR9760	0	0	0	9.57391	UGGAUGUAAUUUAGUUUGAUUG	22
miR9767	miR9767	0	0	4.96473	0	GAUUGGUUGUUAGAUGAAAAGAGC	24
miR9772	miR9772	860.508	742.008	620.481	823.906	UGAGAUGAGAUUACCCCAUAC	21
	miR9772a-3p	2.1674	0	0.441309	1.0994	AGGGGGCAAUCUCACCUCAAC	21
miR9773	miR9773	1179.76	1901.28	2631.64	1713.09	UUUGUUUUUAUGUUAUUUUGUGAA	24
miR9774	miR9774	269.546	155.585	55.1085	443.652	CAAGAUAUUGGGUAUUUCUGUC	22
miR9775	miR9775	2.80777	2.77395	1.8204	2.38203	UGUGCGCAAUAAGAUUUUGCUA	22
miR9776	miR9776	724.651	1249.35	798.936	682.13	UGGACGAGGAUGUGCAGCUGC	21
	miR9776-3p	6.30517	5.10991	5.18539	4.21435	AGCUGCACAUCCACGUCCAAG	21
miR9778	miR9778	617.956	753.103	414.224	13.8799	UGCAUCAUCUCGAACUCGUCG	21
miR9781	miR9781	2.36444	3.60127	2.26171	2.15299	UUUGUCACAUAUAAUACAUAU	21
miR9782	miR9782	8.47257	7.34854	6.34382	11.8643	GUAUUAGGUUGGUCAAAUUGACGA	24
miR9783	miR9783	32.2647	0	0	38.3873	AAGCACCGGUGCUUAAGAAAAGCC	24
	miR9783-3p	0	0	16.5491	16.491	AAGCACCGGUGCUUAAGAAAAGCC	24
miR9863	miR9863a-3p	336.292	470.258	214.752	424.184	UGAGAAGGCAGAUCAUAAUAGC	22
	miR9863a-5p	70.7854	82.0506	70.9957	93.1281	UGUUAUGAUCUGCUUCUCAUC	21
TPM: tags per million reads

## Sheet: Sheet2
		miRNA	Leaf_1 (TPM)	Leaf_2 (TPM)	Leaf_3 (TPM)	Leaf_4 (TPM)
	miR156/157	miR156a-5p	1145.03	1483.19	673.383	826.38						miR156a-5p	1145.03	1483.19	673.383	826.38
	miR165/166	miR165a-3p	1106.95	2429.2	2133.12	963.026						miR156d-3p	0	119.815	69.6717	213.146
		miR165a-5p	113.542	130.327	33.8705	25.3319						miR156h-3p	86.4005	0	0	0
	miR167	miR167a	2044.6	2377.47	3190.56	4312.8						miR157b-3p	0	0	21.238	0
		miR167e-3p	113.099	196.075	183.53	226.567						miR157d	7.78295	5.25591	0	0
	miR168	miR168-3p	4674.74	5111.42	7628.81	4983.57						miR157d-3p	0	0	0	18.4607
		miR168a-5p	66115.8	98539.7	109365	88561.2							1239.21	1608.26	764.293	1057.99
	miR169	miR169b-3p	0	0	0	103.893
		miR169f-3p	103.395	381.929	0	0
		miR169g	411.117	356.818	404.129	158.909
		miR169o-3p	0	0	46.9995	0
		miR169a-5p	0	0	0	7.51255
		miR169b-5p	0	147.993	0	0
		miR169n	2.90629	10.9498	0	1.87814
	miR170/171	miR170-3p	3.54666	4.13659	3.80629	4.12274
		miR170-5p	0	3.35794	0	2.19879
		miR171a-3p	1479.89	2190.11	1881.14	1183.41
		miR171b	2566.06	3351.13	2406.57	2491.69
		miR171k-5p	0	2.53062	0	0
	miR172	miR172a-5p	13.5955	8.46785	8.38488	97.6631
		miR172e-3p	7.97998	2.28729	0	36.2801
