# Supplementary material for: Identification and Temporal Expression Analysis of Conserved and Novel MicroRNAs in the Leaves of Winter Wheat Grown in the Field
Source: Front Genet. 2019 Sep 4;10:779. doi: 10.3389/fgene.2019.00779 (PMC6737308; doi:10.3389/fgene.2019.00779)
Supplement: Supplementary file 3 [file Table_3.xlsx]

## Sheet: location of novel miR with star
Supplemental TABLE S3. Imformation of novel miRNAs in wheat leaves
Novel miRNA	miRNA location	5' sequence	5' sequence length nt)	3' sequence	3' sequence length nt)	Location	Strand	Start	End	Precursor sequence	Structure
novel_miR30	3p	CCAAGUCUAGAGAAUAAUGUA	21	CAUUUUCCUAUAGACUUGGUC	21	1A	+	225868837	225868987	CUUUAAGUUUGGCCAAGUCUAGAGAAUAAUGUAUCAACAGCCACAGCGCAAAAUCAGCUUCACCAUAAAAAUGUACUUUCGUAAUAUAUAUAUAUAUAUUUGAUGUUGUAGUUAUUAGCACAUUUUCCUAUAGACUUGGUCAAAUUUCUUU	....(((((((((((((((((..(((.(((((......(((.(((((................(((....))).....(((.(((((((....)))))))))).))))).)))......))))))))...)))))))))))))))))....
novel_miR127	5p	UUUGAAGACUAGUUUAUUACA	21	UAAUAAACAAGUCUUUAGAUG	21	1B	-	112783201	112783394	CUGCUUCUCAUUUGAAGACUAGUUUAUUACAUAUAAGCAUAUUCUUGAAUGUUUGAGAGAGAGAUCACAAGCAGAUCUCGUGCAGAAGAGAGCAUCAUUGAUACAACUAUAAUGAUUCUUCCACUUCAAGAGCCAUUGGGCCGCUGAGAAAUAUGUUUAGAUAUAAUAAACAAGUCUUUAGAUGAGAAGGCAGA	((((((((((((((((((((.((((((((.((.((((((((((......((((((.((......)).))))))..(((((.((.((((.(((.(((((((.((....))))))))).)))...))))....(((....))).))))))))))))))))).)).)))))))).)))))))))))))))).)))).
novel_miR128	5p	UCUGAAGACUAGUUUAUUACA	21	UAAUAGACAAGUCUUUUGAUG	21	1B	-	112783446	112783640	CUGCUUCUCAUCUGAAGACUAGUUUAUUACAUAUAAGCAUGUUUUUGGAAGUUUGAGAGAGAGAUCACAAGCAGAUCCCGUGUAGAAGAGAACAUCAUUGAUACAACUAUAAUAAUUCUUCCACUUCCAAGAGCCAUUGGACCACUGAGAAAUAUGUUUAGAUAUAAUAGACAAGUCUUUUGAUGAGAAGGUAGA	((((((((((((.(((((((.((((((((.((.(((((((((((((((((((..(((((...((((.......))))..((((.((.((.....)).)).))))...........)))))..))))))))))))..(..(....)..).....))))))).)).)))))))).))))))).)))))))).)))).
novel_miR193	3p	AUGCUUAGGGAGGUGUUUAGA	21	UAAGCACCUCCCCUAAGCACCU	22	1D	-	98778983	98779166	UGUACAAUGGGAGAUGCUUAGGGAGGUGUUUAGAAAAAUAAACCGAGUUUUUCUGAAGCACCGGUGCCUAUUUCUAUAGGAGAGAGGCUUAGUUAAGCGUCUAUCAGGUACAAAUAAGUACCGGUGCUUAAGGAAAGCCUGGUUUAUUUCUCUAAGCACCUCCCCUAAGCACCUUGCAUUGUAC	.((((((((.(((.((((((((((((((((((((.((((((((((.((((((((.((((((((((((.(((((.(((..((.(((.((((....)))).))).))..))).))))).)))))))))))).)))))))).)))))))))).))))))))))).))))))))).))).))))))))
novel_miR259	5p	GAGAUGACACCGACGCCGAUC	21	UCGGAGUUGGUGUCACCUCGC	21	2A	-	143411198	143411286	GUGCUCAGGAGAGAUGACACCGACGCCGAUCAGAUGGGUCGGCUUAACCAGGCGUCUGUUCGGAGUUGGUGUCACCUCGCCUGAACAUA	(((.(((((.(((.((((((((((.((((.(((((..(((((.....)).)))))))).)))).)))))))))).))).))))).))).
novel_miR364	3p	UCAGGACGUUGCAACAUUAAC	21	UAAUGUUGCAACGUCCUGAAC	21	2B	-	127032194	127032267	GGAUGUAGAACGAUACUGGUUCAGGACGUUGCAACAUUAACACCUGUUCAGGUGUUAAUGUUGCAACGUCCUGAACCAGUAUCAGCUUGUUCUGCU	.((((((((((((((((((((((((((((((((((....)))))))))))))))))))))))))))))))))).
novel_miR381	5p	AUUACUUGUCGCGAAAAUGGA	21	CAUUUCCGAGACAAGUAAUUU	21	2B	-	285315813	285315906	UCCGUUCGGAAUUACUUGUCGCGAAAAUGGAUGUAUCUAGAUGUAUUUUAGUUCUAGAUACAUCCAUUUCCGAGACAAGUAAUUUGGAACGGAG	(((((((.((((((((((((.((.(((((((((((((((((...........))))))))))))))))).)).)))))))))))).))))))).
novel_miR390	3p	UUUGGUCGUGAUUAUCGCGGU	21	UCCGCGAUCAUCACGACCAAA	21	2B	-	323433322	323433461	GUGCUGCACUGUCGACCUGAUUUGGUCGUGAUUAUCGCGGUUGUUUGUUGCUUUGGGGGCAUGGGUAUGAUUUAAAACCCAUGAUUUGGGCAAAGGUCUUCCGCGAUCAUCACGACCAAAACAGAGCGAUUGUUCGUUUU	.....(.((.((((..(((.((((((((((((.(((((((.......((((((..(...(((((((.(......).))))))).)..)))))).......))))))).)))))))))))).)))..)))).)).).....
novel_miR553	3p	AUUGCCACUUAAUACUUUUUUGC	23	AAAAAAGAUGGAGUGGCAAUUC	22	3B	+	444548413	444548519	ACUUCUCCUAGAAUUGCCACUUAAUACUUUUUUGCAAUUCUUAUCUAAUUAGACCUUAACUAACUAGGAAUUGUCAAAAAAGAUGGAGUGGCAAUUCUGGGAGAAGC	.(((((((((((((((((((((.((.(((((((((((((((((.....((((.......)))).))))))))).)))))))))).))))))))))))))))))))).
novel_miR639	5p	AGUUGAAGAUGAGAUAUUGAA	21	CAAUAUCUCAUUUUCAACUAU	21	3B	-	241721669	241721773	GAAACCAAAUCUUCAGGAACAGUUGAAGAUGAGAUAUUGAACGAAGAUUUUAUUUCUUUUUGUCCAAUAUCUCAUUUUCAACUAUCCCUGAUGAUACCCACAACA	........(((.(((((...(((((((((((((((((((.(((((((.........))))))).)))))))))))))))))))...))))).)))..........
novel_miR641	3p	CUUCCGUCUCAUAAUAUAAAA	21	UUAUAUUAUGUGACAGAAGGA	21	3B	-	243539948	243540046	UACUUACUAAUCCUUCCGUCUCAUAAUAUAAAAACGUUUUUGACACUAAUGUAGUGUAAAAAACAUUCUUAUAUUAUGUGACAGAAGGAGUAGUUUUUA	.....((((.((((((.(((.((((((((((.((.((((((.((((((...)))))).)))))).)).)))))))))).))).)))))).)))).....
novel_miR652	5p	GAAUUACUUGUCGCGAAAAUG	21	UUUUCGCGACAAGUAAUUCCG	21	3B	-	297334297	297334390	UCCCUCCGUUCGGAAUUACUUGUCGCGAAAAUGGAUGUAUCUAAAUACGUCUAGAUACAUCCAUUUUCGCGACAAGUAAUUCCGAACGGAGGAA	..(((((((((((((((((((((((((((((((((((((((((........)))))))))))))))))))))))))))))))))))))))))..
novel_miR669	3p	GCAGGGUGCAGUUGGGUCACU	21	AGUGGCCCAACUGCACCCUGC	21	3B	-	514009161	514009259	CUCGACUUCCCUGACGUACUGCAGGGUGCAGUUGGGUCACUGACAGGUGGGCCAACUUGCUUUCGGGCCCACCUGUCAGUGGCCCAACUGCACCCUGCAGUACGUCAGAGGAGCCUCG	.(((((((((((((((((((((((((((((((((((((((((((............)))))))))))))))))))))))))))))))))))))))))))
novel_miR678	5p	GAAGGGGAGCCUUGGCGCAGUGG	23	ACAUGCACCGGGCUGCCCUUUCUA	24	3B	-	584317437	584317637	AUGUUAUACAGAAGGGGAGCCUUGGCGCAGUGGUAAAGCUGCUGCCUUGUGACCAUGAGGUCACGGGUUCAAGUCCUGGAAACAGCCUCUUACAGAAAUGUAGGGAAAGGCUGCGUACUAUAGACCCAAAGUGGUCGGACCCUUCCCCGACCCUGCGCAAGCGGGAGCUACAUGCACCGGGCUGCCCUUUCUAUAUUAAAG	.........(((((((((((((.((.((((((((...(((...((((.((((((....))))))))))...)))..((((..((((((((((((....))))))...))))))..).)))....(((..((.((((((........))))))))((....))))).))))).))).))))))).)))))))).........
novel_miR692	3p	UCCUGCGGGGUCGAACUGGGA	21	UCAGGUCGCCCCCGCUGGAGC	21	3B	-	663360013	663360132	ACGCGAGGAAAUUCCUGCGGGGUCGAACUGGGAACACAUGGGAUACGAACCGCUUGAUUGACGAGCGACUCUUAUCAACUCAUGUGUUCUCAGGUCGCCCCCGCUGGAGCCUCCUCGCCG	..(((((((..((((.((((((.(((.((((((((((((((((((.((..((((((.....))))))..)).))))...)))))))))))))).))).)))))).))))..)))))))..
novel_miR810	3p	CUUCAGAAGAGCAUGUCAUUU	21	AUGCCGUGUUGUUCUGAAAGAA	22	4A	-	80581616	80581735	GGGGUGUCAGUUUCUUCAGAAGAGCAUGUCAUUUUCUGGAAUGAAGGCUCAAAACUGCCAUCCUCCCAGAAAAUGCCGUGUUGUUCUGAAAGAAACUACCACCC	((((.(((((((..(((((((((((((.((((((.((((((((((...((.(((........))).))...)))))))))).)))))).))))).))))))))..)))))))))))....
novel_miR866	5p	UAGUCUCGUCCUCUUGCUAAG	21	UGGCGAGGAUACGAGACUAUA	21	4B	+	180483876	180484001	CAUUAUAGUGUAGUCUCGUCCUCUUGCUAAGAUAUAUUUAAAUCCUCAGCAGAGGAAACAUACAGCUUAAAAGGAUAUAAGGAUUUGGACAUAUCUUGGCGAGGAUACGAGACUAUAUUACAAUGC	((((.((((((((((((((..((((((((((((((.((((((((((.......(....)......((.....)).....)))))))))).))))))))))))))..)))))))))))))).)))).
novel_miR1009	5p	UUCCGAAUUACUUGUCGCAGA	21	UGCGACGAGUAAGUUGGAACG	21	5A	-	113741395	113741500	ACUCCCUCCGUUCCGAAUUACUUGUCGCAGAUAUGGAUGUAUCUAGAUGUAUUUUAGUUUUAUAUAUAUUCAUUUCUGCGACGAGUAAGUUGGAACGGAAGGAGUA	(((((.((((((((((.((((((((((((((.((((((((((.((((...........)))).)))))))))).)))))))))))))).)))))))))).))))).
novel_miR1154	5p	AAAAAGAAUGACCUCAUUGUC	21	CAAUGAGAUCAUUCUUUUUAU	21	5D	+	160157631	160157702	GUACCCUCAUAAAAAGAAUGACCUCAUUGUCUUCAACUAAGACAAUGAGAUCAUUCUUUUUAUAGGGGUACC	((((((..(((((((((((((.(((((((((((.....))))))))))).)))))))))))))..)))))).
novel_miR1255	3p	GCUUUCUUGAACUUCUCUUGC	21	AAGAAGAGGGUCAAGAAAGCUG	22	6A	-	199645094	199645252	UGCCUUUCCACAGCUUUCUUGAACUUCUCUUGCGCUCUCCUUAAUUACCCCCCACUCUCUCUGUCUCUCCCUUUCUCUCCGUUGGUAGAGAGAGACAUGAAUGGGGAGGGACAGGAGCAGGAGCAGCAAGAAGAGGGUCAAGAAAGCUGUGGGAAGAAA	...(((((((((((((((((((.(((((((((((((((.(((.....(((((((.((....((((((((.((.((........)).)).)))))))).)).))))).)).....)))..))))).))))).))))).)))))))))))))))))))...
novel_miR1304	3p	GCCGGUGAGUGCUUUAUAUCU	21	AUAUCAAGCACUCAUCGACAG	21	6B	-	144379484	144379583	UUUUUUACCACUGCCGGUGAGUGCUUUAUAUCUUCUUGAUAAUUUUGGCUAAACACAAGAAGAAAGAAGAUAUCAAGCACUCAUCGACAGUGAUAAUAUU	........(((((.((((((((((((.((((((((((.....(((((........)))))...)))))))))).)))))))))))).)))))........
novel_miR1322	3p	AGAGAAGCACAUACAAAAAAA	21	UUUUUGGAUGUGCUCCUCUAG	21	6B	-	202073365	202073440	CUCUUCCUAUCUAGAGAAGCACAUACAAAAAAAUUUGGCUUGGUUUUUUUGGAUGUGCUCCUCUAGCUAGGAAGAA	.((((((((.((((((.(((((((.((((((((((......)))))))))).))))))).)))))).)))))))).
novel_miR1372	5p	UUUCCGGUUCCACCUCGGCCGC	22	AGCCGAGUGGCACCGGUAACU	21	6D	-	172341455	172341546	UUCUCCGUGGUUUCCGGUUCCACCUCGGCCGCCGCCGAGUCCCAUGAACGGCGUGGGGAUGGCAGCCGAGUGGCACCGGUAACUAUGCAGAU	.(((.(((((((.(((((.((((.(((((.((((.....(((((((.....))))))).)))).))))))))).))))).))))))).))).
novel_miR1401	5p	CCCUCCGUCCCAUAAUAUAAG	21	UAUAUUAUGGAACGGGCGAA	20	7A	+	154585633	154585755	AUUGUACACUCCCUCCGUCCCAUAAUAUAAGAUGUUUUUUGACACUAACAUAAUGUAAGACGUUUUCUGACACUAGUGUAGUGUCAAAAAAUAUCUUAUAUUAUGGAACGGGCGAAGUAUAUU	..(((((..((.(.((((.((((((((((((((((((((((((((((...((.(((.(((.....))).))).))...)))))))))))))))))))))))))))).))))).)).)))))..
novel_miR1419	3p	GGAACAACAACCGCAUUUUC	20	AAAUGCGGUUGUUGUUCCCUA	21	7A	-	44026819	44027011	GUUAAAAGUGUUAGGAACAACAACCGCAUUUUCCCCAUGGCUCUCAUUAGGAUAGAUCCAACCAACAGCCGCAAUUCUAGGAAAGUAGCCGAAGCUAUAGGGCACCCCCCAUGUCCAUCAUCAUGGUUCUUGGAUCUAUCCUAAAAAUGGGAACCAUGCAGAAAAUGCGGUUGUUGUUCCCUAUCACUUUUAA	.(((((((((.((((((((((((((((((((((..(((((.((((((((((((((((((((......(((....((....))..(((((....)))))..))).....(((((........)))))...))))))))))))))...)))))).)))))..)))))))))))))))))).)))).)))))))))
novel_miR1544	3p	CGAAGGAUUUGCAGAUACUCC	21	AGUCUCUGCCAAUUCUUCGUG	21	7D	+	33225951	33226049	AGCAAAGAUUGCGAAGAGCGCGAAGGAUUUGCAGAUACUCCGUAAAAUCACUUUAUGGAGUCUCUGCCAAUUCUUCGUGUUCUUAACGUCUUUGCAGUU	.((((((((....((((((((((((((((.(((((.((((((((((.....)))))))))).))))).))))))))))))))))...))))))))....
novel_miR1560	5p	UAAACCUUCACAAAUUCCCUUG	22	AGGAAUUUGUGAGGUUUACA	20	7D	+	154998364	154998643	GAAUAUAUUGUAAACCUUCACAAAUUCCCUUGAUUAUUUCAUAGCGCUAUUUUAAAAUAAAUGAUUUGUAUUGGAAAAACCAAGUUGUCCAAUAUACAUAUUCAUGACUUGAAAAAGUAAAAAAAUACAGUCAUUGUAUAUUGUGUUUGACUUAGAAAGAAAGAUGAAAAAGUUAAACAAAAAGAUGUGAAGGCAGAUGAAUGCUUUGCUUAUGCAUGAAUUCAUAUUGAUAAAGCGCUAUUGAAUGAUCAAGGAAUUUGUGAGGUUUACAUUAUCUUUG	(((.(((.(((((((((.((((((((((.((((((((((.((((((((...((((...........(((((((((..(((...))).)))))))))...(((((((...(((.((((((.....((...(((.(..(((....((((((((((................)))))))))).....)))..).)))..))...))))))..)))..))))))).....))))...)))))))).))))))))))))))))))))))))))))).))).))).
novel_miR1613	5p	UGGGCGUACGGAACACGGGUG	21	CCCGUGUUCACGUACGCCCAUC	22	IWGSC_CSS_1AL_scaff_3850187	-	2814	2893	UCCUUCCUGGUGGGCGUACGGAACACGGGUGAUUUUUCUUAGGGAAAACACCCGUGUUCACGUACGCCCAUCCUUUCCCA	........(((((((((((((((((((((((.((((((....))))))))))))))))).))))))))))))........
novel_miR1617	5p	UGAAUCUUGGGAAAAAGCUG	20	GAUUUUUCACCAAUAUUCAAG	21	IWGSC_CSS_1AL_scaff_3916116	-	7712	7871	CAUAACCUCUUGAAUCUUGGGAAAAAGCUGCAUAACUCCAAUAAAUUGGAAACCUCAUUUUCUAUCCCAAAAUUGCUUGCAAACACAAUUUCUGGGGUAAAAUAUAUGGUUUGAAGUUAUGAGGUUAUGCAGAUUUUUCACCAAUAUUCAAGUGGUUAUC	.((((((.(((((((.((((((((((.(((((((((..((...((((..(((((..((.((.(((((((((((((..........)))))).))))))).)).))..)))))..)))).))..))))))))).)))))).)))).))))))).)))))).
novel_miR1686	5p	UCAUCUGAAGACUAGUUUAUU	21	UAAACAAGUCUUUAGAUGAGA	21	IWGSC_CSS_1DS_scaff_1889914	-	36	213	GAUCUGCUUCUCAUCUGAAGACUAGUUUAUUACAUAUAAGCAUAUUUUUGAAAGUUUGAGAGAGAGAUCACAAGCAGAUCCCGUGCAGAAGGGAACAUCAUUGCUACAACUACAAUAAUUCUUCCACUUCAAGAGCCAUUGGACCGCUAAACAAGUCUUUAGAUGAGAAGGUAGAUCA	(((((((((((((((((((((((.(((((.........((((......(((..(((((.((......)).)))))...((((........))))...))).)))).......((((..(((((.......)))))..))))......))))).)))))))))))))))).))))))).
novel_miR1737	3p	CAACCCUCUUUAGUUCAAUCA	21	AUUGAACUAAGGAGGGGUGGA	21	IWGSC_CSS_2BL_scaff_1818501	+	1128	1231	AUGGGCAACCUUCAACCCUCUUUAGUUCAAUCAAGUGGAUUAAAUUUCCAAAAUUACAGAUUUAGUUCAUUUGAUUGAACUAAGGAGGGGUGGAGGGCACCCUC	..(((...((((((.((((((((((((((((((((((((((((((((..........)))))))))))))))))))))))))))))))).))))))...)))..
novel_miR1744	3p	UCCGGGUGUAUAAGUCAUUCG	21	AAUGACUUAUACACCGGGACG	21	IWGSC_CSS_2BL_scaff_7949541	+	4556	4779	CGGCUACUCUCUCCGUCCGGGUGUAUAAGUCAUUCGCGUAGUUUUAGGUCAUCGAUUUGAGGAAUUAAAUAUGUGUUAUAUGUCAUGAAAAGUAUACCACUAGAUUUCCACACGGAUGUAGUUUCUAAAUAUAUAUUUUUUGUCACAUAUAAUACAUAUUUAGAUAGUUAAAUUAUCGACCUAGAACUACGCGAAUGACUUAUACACCGGGACGAAGGUAGUAC	..(((((.((...(((((.(((((((((((((((((((((((((((((((...(((((((..(.(((((((((((((((((((.(..(((((((((....((((..(((....))).......))))....)))))))))..).))))))))))))))))))).)..)))))))...))))))))))))))))))))))))))))))).))))).)))))))..
novel_miR1875	3p	AGCCGUUGAGAUGAGAUUACC	21	UAAUCUCACCUCAACAGCCGC	21	IWGSC_CSS_4AL_scaff_7122935	+	106	213	GCUCUCGGUAGCAGCCGUUGAGAUGAGAUUACCCCAUACCCUGGAGCGUCAGCUCGAUGCCGUACACGCGUAUGGGGUAAUCUCACCUCAACAGCCGCUCCCUGUGAG	.(((.(((.(((.((.((((((.(((((((((((((((((.((..(((((.....)))))....)).).)))))))))))))))).)))))).)).))).)).).)))
novel_miR2079	5p	UGGUCUGUGUUUGUUUCAAAC	21	UUGAGACGAAAACAGACCAAC	21	IWGSC_CSS_5DS_scaff_2730070	-	7468	7598	CGCGCCCUGGAGUCUCUGGUUGGUCUGUGUUUGUUUCAAACAAGGUGGUCAGGCGUACGUCCUGUGCCUCUCUUUGUUGCUGCACCUCGUUUGAGACGAAAACAGACCAACCGGAGUCUCCUGGCAUAGCA	.(((((..((((.(((((((((((((((.((((((((((((.(((((..(((((....).)))).((..(.....)..))..))))).)))))))))))).))))))))))))))).)))).)))...)).
novel_miR2133	3p	UGGAUUUGUCUAGAUAUAGAUGU	23	AUCCGUAUCUAGACAAAUCUAAG	23	IWGSC_CSS_6BL_scaff_4383393	+	1336	1431	GAAUUACUUGUCUUGGAUUUGUCUAGAUAUAGAUGUAUCUAGACUUACUUUAGUGCUAGAUACAUCCGUAUCUAGACAAAUCUAAGACAAGUAAUU	.((((((((((((((((((((((((((((..((((((((((((((......))).)))))))))))..))))))))))))))))))))))))))))
novel_miR2185	3p	AGAAAGCAAUGUCAGAGGAGU	21	UCAUUUGGCAUUGCUUUCCCU	21	IWGSC_CSS_7AL_scaff_4475102	-	4961	5146	ACUGCAUUAGUGAUCUGGUUAUUACUCAAGAGAAAGCAAUGUCAGAGGAGUUUUAGCAACAGUCUGAAGAGAAGCUGAUUAUGUAUAUGUGAGGAGAGUGUAUAUUCGGCAGCAGUAUAUUCGAGGAGAGUGUAUAUUCAGACUGCUGUUGAAGCUCAUUUGGCAUUGCUUUCCCUUGAAGUGUAG	.(((((((.(((((......))))).((((.(((((((((((((((.(((((((((((.(((((((((.....((((...((((((((.........))))))))....)))).((((((((.....)))))))).))))))))).))))))))))).))))))))))))))).)))).)))))))
novel_miR2191	5p	UGAUCCCACGUCUAAGGCCUG	21	GGACUUAGAACAUGGGGUCGAC	22	IWGSC_CSS_7AL_scaff_4553759	+	5732	5936	CAGCCUACAUUGAUCCCACGUCUAAGGCCUGGAGCAGCGUAGACGUGAGGGGUUGCGUUGAAAUAUUGAAUUCAUGCUCUAGCCAAUCCAUUCAAAAGUCCAUACUGAAGAGAGGCAGACAAUUAUUUCAAUUACCACCCCCCCCAACACAAAAAAAACGUUUAUGCUGCUCUAGGACUUAGAACAUGGGGUCGACGUAGGGUGC	((.(((((.(((((((((..((((((.(((((((((((((((((((..(((((...((((((((((((.........(((.(((..((..((((...........))))..))))))))))).)))))))))....)))))................))))))))))))))))))).))))))...))))))))).))))).)).
novel_miR2567	5p	UCAUCAAUUUCUGUCUAACUA	21	GUUAGACAGAAAUUGAUGAAG	21	2D	-	24990220	24990317	GCGUUUCAUUUCAUCAAUUUCUGUCUAACUAUUGUGCAAUGUACCCUGUGACCAAGGUACAGUGCACAAUAGUUAGACAGAAAUUGAUGAAGAAAUGA	.((((((..(((((((((((((((((((((((((((((.((((((.((....)).)))))).))))))))))))))))))))))))))))))))))).
novel_miR2745	5p	AACUGGUCUUGCUUAAUUUUG	21	AGAUUAAGCAAGGUCACUUGA	21	3B	-	727179272	727179624	UCUCCAUAUGAACUGGUCUUGCUUAAUUUUGUAGUCUUCUGGAUAUAUGCUUACAUAUAAUAAAUAAUGUGAAGGUAGAUCAUAGAACGACAACAUAAUCUUUAGUCUUGAACAAAUUAUGGUAGACUAGAGAUAGAACACUAUACGAACCAGACACAUACCGACGAUAUGGAAACUAGCAAAGAAAUAGUAAAAGAAGUUCCUGACUUGUAGAUUAUGUCAACGUGAUAAUCUGGAGUCAAGCUUCUUUUACUACUAAUUUUGAUCUACCUUGUCAUCGAUAGGAUUAGUUAUUAUAUCUAAGCAUGUGUUCAGAAGAUUAGGAGAUUAAGCAAGGUCACUUGAUAUGUAAA	....(((((.((.((..(((((((((((((.((((((((((((((((((((((.(((((((((.(((((((((((((((((((((............(((((((((((....((.....))..)))))))))))......(((((((.................)).)))))...))).........((((((((((((((..((((((.((((((((.........)))))))))))))))))))))))))))).......))))))))))..)))).......)))).))))))))).)))))))))))))))))))))).)))))))))))))..)).)).)))))....
novel_miR2917	3p	UCUUCAGAAGAGCAUGUCAUUU	22	AUGCCGUGUUGUUCUGAAAGAAA	23	4D	-	87183450	87183555	GGGGGUGUCAGUUUCUUCAGAAGAGCAUGUCAUUUUCUGGAAUGAAGGCUCAAAACUGCCAUCCUCCCAGAAAAUGCCGUGUUGUUCUGAAAGAAACUGCCACCCC	.((((((.((((((((((((((.((((((.((((((((((...((.(((........))).))...)))))))))).)))))).))))).))))))))).))))))
novel_miR3314	5p	UGAAGAGCGCGGGCAGCACAA	21	GUGCUGCCCGCGCUCUUCAUG	21	7D	-	228855410	228855551	GUUGCUACCAUGAAGAGCGCGGGCAGCACAACCGAAGGCACUAGCGUUGCGUAGGAGGGGCUGCAUCGCAGCAUGCGUCGGCGCCACCGUGCGCUUCAUACCAGCGUCCGGUUGUGCUGCCCGCGCUCUUCAUGGUAGCGUC	...(((((((((((((((((((((((((((((((.(.((.........(((((((.((.((((...(((.....))).)))).)).)).))))).........)).).)))))))))))))))))))))))))))))))...
novel_miR3417	3p	UUCCAACGGACUCAUUCCA	19	GAAUGGGAUUCGCUUGGGCAA	21	IWGSC_CSS_2BL_scaff_8086809	+	2257	2331	AUUGAUUGAACUUUCCAACGGACUCAUUCCAUGAGUAAACAAUUGAAUGGGAUUCGCUUGGGCAACGAAAUCAAG	.((((((......((((((((((((((((.((.........)).))))))).)))).)))))......)))))).
novel_miR3607	3p	UCCAACGGACUCAUUCCAUG	20	GAAUGGGAUUCGCUUGGGCA	20	IWGSC_CSS_5AS_scaff_1552572	-	18412	18485	AAAAAAGAUUGAUUGAACUUUCCAACGGACUCAUUCCAUGAGUAAACGAUUGAAUGGGAUUCGCUUGGGCAACGAAAUCAAGUCCUGGUCC	.((((((......((((((((((((((((.((..(....).)).))))))).)))).)))))......))))))
novel_miR3791	3p	AAGCUCUGCCCUUCCAUCUCUUG	23	GAGAGGGAGGGCAGAGGCCU	20	1A	+	231319267	231319357	AAGAUGAAAAAACCAAAAAAAAGCUCUGCCCUUCCAUCUCUUGGAUAGAUAGAGAGGGAGGGCAGAGGCCUUUGGUGUCCCUUUCAGUCAA	..(((((((..((((((......((((((((((((.(((((.........)))))))))))))))))...)))))).....))))).))..
novel_miR4191	5p	CACGAUACUCUUGGACGAUUC	21	AUCGUCCAGCAGUAUCGUCUG	21	4B	+	163764593	163764733	CUGCUAUGCACACGAUACUCUUGGACGAUUCUUGGACGAUAAUGCAAAUCAGACCAUCUAUAUAAAGGACUAGGUGCAACACAGCCAGUGGAUUAAACAUAUCGUCUCUGAAUCGUCCAGCAGUAUCGUCUGUGAAGUAGU	(((((.((((.((((((((.(((((((((((..((((((((.((((..(.((.((...........)).)))..)))).(((.....))).........))))))))..))))))))))).)))))))).)))).))))).
novel_miR4740	3p	ACUCGGCUCAAUCUUUUUUUU	21	AAAAAAGAUUGAGCCGAAUAA	21	IWGSC_CSS_5DL_scaff_4503416	+	489	559	UUGAUUGCAAUUAAACUCGGCUCAAUCUUUUUUUUUUUCUAAAAAAGAUUGAGCCGAAUAAAAAUAGAUCA	.(((((..........(((((((((((((((((.......))))))))))))))))).........)))))
novel_miR5134	3p	CAGAGUUGGGCAGUAUCCAUG	21	UGGAUACCGCCCAACUCUGUU	21	3B	-	573072949	573073173	GCGAGGACCCGACAGAGUUGGGCAGUAUCCAUGGAGCAUGGGGCGGAGGGAAGGGCAUCCCCAUAUGAACAAAGUAGUCGAGCCAGGGUUGCUGCCCAGUGCCGCGAUCACUGUGAGCACGACCACCGCCACCGUUGGGAGCUCGGUCGCCCUGCUACUUCGCUCCUAUGGGAUGCCCUCCACCUCGCGCACCCUGGAUACCGCCCAACUCUGUUGGGGUCUUUG	.((((((((((((((((((((((.(((((((........(((((((((((.((((((((((.(((.((.(.((((((((((((..((((....)))).((((((((.....)))).))))..(((.((....)).)))..)))))........))))))).).)).))))))))))))).).)))).))).)))))))))).))))))))))))).)))))))))
novel_miR5169	5p	UAAUCUUCUGGAUAUAUGCUUG	22	AGUAUGUUUUUAGAAGAUUAGA	22	3D	+	112934107	112934417	CUUAAUUUUGUAAUCUUCUGGAUAUAUGCUUGCAUAUAAUAAAUGAUGUGAAGGUAGAGCAUAGAACAAUAACAUAAUCUUUAGUCUCAAGCAAGGUGGAGUAGACUAGAGAUAGAAUGCAAGAUGUGUCACAUACACAACAACAACAUGGAAAGUAGCAAAAAAUGGUAAAUGGAGCUCCUGACUUGUAGAUUAUGUCAAAGGGAUGAUCUAGAGUCAAGCUUCUUUUACUACCAGUUUUGAUCUACCUUAUCAUCUAGAAGAUUAGUUAUUAUAUCUAAGUAUGUUUUUAGAAGAUUAGAAGAUUAAGC	(((((((((.((((((((((((.(((((((((.(((((((((..((((..((((((((...((((((.........(((((((((((...((........)))))))))))))....(((....(((((.....))))).((......)).......))).....(((((((.((((((..((((((.((((((((.(.....).)))))))))))))))))))).)))))))...)))))).))))))))..))))...........))))))))).))))))))).)))))))))))).))))))))).
novel_miR5172	3p	UUGGCGUCCCCAUGUCCCCC	20	GGCGGCAUGGGGAUGUCAAAA	21	3D	-	88972131	88972200	GAUCCCUUUUUUGGCGUCCCCAUGUCCCCCCUGUGGUGUGGCGGCAUGGGGAUGUCAAAAGGAAAGGGAU	.((((((((((((((((((((((((((((((...)).).)).))))))))))))))))...)))))))))
novel_miR5542	5p	AUGAAGAGCGCGGGCAGCACA	21	UGCUGCCCGCGCUCUUCAUGG	21	7D	-	228855409	228855552	CGUUGCUACCAUGAAGAGCGCGGGCAGCACAACCGAAGGCACUAGCGUUGCGUAGGAGGGGCUGCAUCGCAGCAUGCGUCGGCGCCACCGUGCGCUUCAUACCAGCGUCCGGUUGUGCUGCCCGCGCUCUUCAUGGUAGCGUCU	.(.((((((((((((((((((((((((((((((((.(.((.........(((((((.((.((((...(((.....))).)))).)).)).))))).........)).).)))))))))))))))))))))))))))))))).).
novel_miR5552	5p	CCUCCCGGACCAGAACUUCUU	21	GAGGUUUUGGUCAGGGGGACG	21	IWGSC_CSS_1AS_scaff_3313696	+	464	588	GUGAUUGAUAUUAUACCUCCCGGACCAGAACUUCUUGUUUCAGAGGGGGAAUCCAUCAAGCUUGAUCAACCAUUAACAAGCAAUCCUAAUGUGGGAGGUUUUGGUCAGGGGGACGCAGAAAUCGU	..((((..........(((((.(((((((((((((..(.....((((.((.....))..(((((............)))))..))))...)..))))))))))))).))))).......))))..
novel_miR5598	3p	ACCGAAGAAGCCUGUGCUCGA	21	GAGCACGGGCUUUUCUGGUCA	21	IWGSC_CSS_2AL_scaff_6433385	-	3784	3850	AUUCCUCUUUACCGAAGAAGCCUGUGCUCGAAAUAAUCGAGCACGGGCUUUUCUGGUCAAAACGUAU	..........((((.((((((((((((((((.....)))))))))))))))).))))..........
novel_miR5756	3p	CUCUGCCCUUCCAUCUCUUGG	21	UAGAGAGGGAGGGCAGAGGC	20	IWGSC_CSS_5AL_scaff_2811346	+	1310	1374	CAAAAAAAAGCUCUGCCCUUCCAUCUCUUGGAUAGAUAGAGAGGGAGGGCAGAGGCCUUUGGUGU	......((((((((((((((((.(((((.........)))))))))))))))))..)))).....
novel_miR5816	5p	GGUCUGUGUUUGUUUCAAAC	20	UUGAGACGAAAACAGACCAA	20	IWGSC_CSS_5DS_scaff_2730070	-	7480	7587	GUCUCUGGUUGGUCUGUGUUUGUUUCAAACAAGGUGGUCAGGCGUACGUCCUGUGCCUCUCUUUGUUGCUGCACCUCGUUUGAGACGAAAACAGACCAACCGGAGUCU	(.(((((((((((((((.((((((((((((.(((((..(((((....).)))).((..(.....)..))..))))).)))))))))))).))))))))))))))).).
novel_miR5831	3p	CUCGGCCGUUGGAUCUUUGAUA	22	UCGAGAUCCAACGGCUGAGGU	21	IWGSC_CSS_6AL_scaff_5783308	+	11704	11868	UGCUCCCUUGCGAGCUCGGCCGUUGGAUCUUUGAUACAGCGGACAUGUGAGGUGCUCCAAAUUUUUUGCAAGAAGCCCCUCAAGAAGUCACUAAAUGACGUGCAGGUCCAGGGGCUCCCGAGAUGUCCGCUGGAUCGAGAUCCAACGGCUGAGGUCGCACGGAGC	.(((((..(((((.(((((((((((((((((.(((.((((((((((.(..((.(((((.........((.....)).(((((....((((.....)))).)).)))....))))).))..).)))))))))).)))))))))))))))))))).))))).)))))
