# Supplementary material for: Identification and Temporal Expression Analysis of Conserved and Novel MicroRNAs in the Leaves of Winter Wheat Grown in the Field
Source: Front Genet. 2019 Sep 4;10:779. doi: 10.3389/fgene.2019.00779 (PMC6737308; doi:10.3389/fgene.2019.00779)
Supplement: Supplementary file 5 [file Table_5.xlsx]

## Sheet: Sheet1
Supplemental TABLE S5. Expression of putative novel miRNAs in wheat leaves
miR_name	Leaf_ 1 (TPM)	Leaf_ 2 (TPM)	Leaf_ 3 (TPM)	Leaf_ 4 (TPM)	sequence	Length (nt)
novel_miR1153	11.1326	17.0817	11.6947	8.97841	AUUACUUGUCUCGGAAAUGGA	21
novel_miR1202	2359.76	1921.91	1208.19	1012.54	UUCUUCAAGUACUCCACUUUU	21
novel_miR1250	19.5066	31.5354	15.501	8.29128	UCCCAUAAUAUAAGAGCGUUU	21
novel_miR1306	24.4325	0	0	8.74937	UAGAGAGGGAGGGCAGAGGCCU	22
novel_miR1327	90.6368	127.261	68.6236	65.4599	UGGCUGGUGCUAUGGAUAAAU	21
novel_miR1356	62.5099	43.9939	29.5126	23.9577	UUCUUCAAGUACUCCACUUU	20
novel_miR1481	15.3196	14.2591	11.9705	0	CUUAUGACUUCUCUUAGACAG	21
novel_miR1559	11.7237	11.3391	10.8672	9.16164	UCCGUCCCAUAAUAUAAGAGC	21
novel_miR1576	39.8999	0	0	0	AGUUCCAGACGAUGCAGGCCU	21
novel_miR1615	39.3581	75.432	35.9116	19.8808	AUAUGACUAGGUAUUGUACUC	21
novel_miR1620	232.011	165.026	45.4549	81.9051	GGCCUAUUAGCUCAGCUGGU	20
novel_miR1634	14.2359	0	0	0	AGAUAGCCGUUACACGCCUGG	21
novel_miR1786	14.8763	15.4757	0	0	ACAGAUAGACGCUACACGCCU	21
novel_miR1791	13.497	25.8902	0	23.0415	UUGGACGAUUCAGAGACGAUA	21
novel_miR1818	28.9644	19.369	26.8095	9.20745	CAUGGCCAGGGAAAGGAGGUG	21
novel_miR1826	27.0433	46.1839	0	0	AGACGAGGGUGAUCAUAAACU	21
novel_miR1890	21.8218	43.5559	26.8647	20.8427	AAUACUUGUCAUCAAAAUGGA	21
novel_miR2129	42.5599	26.1822	12.4118	9.39068	GUCUGGGUGGUGUAGUUGGUU	21
novel_miR354	30.5407	20.8776	14.1219	19.0104	CAUUGACCCAACUGCAGGUGC	21
novel_miR450	16.0092	17.0817	13.7909	10.6733	UUUUCUCUAUAAACUUGGUCA	21
novel_miR465	83.3465	97.721	94.9919	55.3821	UCCGAAUUACUUGUCGCAGGU	21
novel_miR523	52.264	87.5011	159.533	377.826	UACGGCCUGAUGACAUCCACG	21
novel_miR546	11.2311	8.95451	7.50226	9.43649	AUUCCUGAAGGCUUGAAGCUA	21
novel_miR658	10.9848	0	5.01989	9.61972	AUUGACCCAACUGCAGGUGCA	21
novel_miR84	12.364	19.1743	11.0327	16.5368	CUCCGUCCCAAAAUAAGUGUC	21
novel_miR929	18.4722	17.763	7.66775	1.46586	UUUUUGUUUCCGCCGUAGUUG	21
novel_miR947	24.2848	34.7961	18.9211	38.0666	AACGAUGUUUUUUGUGGCUUG	21
TPM: tags per million reads
Taget for novel_miR84 was validated using 5'RACE assay
