# Supplementary material for: Identification and Temporal Expression Analysis of Conserved and Novel MicroRNAs in the Leaves of Winter Wheat Grown in the Field
Source: Front Genet. 2019 Sep 4;10:779. doi: 10.3389/fgene.2019.00779 (PMC6737308; doi:10.3389/fgene.2019.00779)
Supplement: Supplementary file 6 [file Table_6.xlsx]

## Sheet: Sheet1
Supplemental TABLE S6. Imformation of putative novel miRNAs in wheat leaves
miRNA	5' sequence	length	3' sequence	Length	Location	Strand	Start	End	Precursor
novel_miR_1153	AUUACUUGUCUCGGAAAUGGA	21	-	-	5D	+	159980572	159980664	UCCGUUCGGAAUUACUUGUCUCGGAAAUGGAUGUAUCUAGAAUAAAAUACGUCUAGAUACAUCCAUUUCUGCGACAAGUAAUUCCGAACGGAG
novel_miR_1202	UUCUUCAAGUACUCCACUUUU	21	-	-	6A	+	54567630	54567708	CCUGAACGUCUUCUUCAAGUACUCCACUUUUUUUUUCUUGCGGAGAAAAAGGUGGAAUACUUGAAGAAGAUUUUCAGGU
novel_miR_1250	UCCCAUAAUAUAAGAGCGUUU	21	-	-	6A	-	166473449	166473532	ACUCUCUCUAUCCCAUAAUAUAAGAGCGUUUUUCACACUACAUUAAUGUAGAAAACGCUCUUAUAUUAUGGGAUGGAAGGAGUA
novel_miR_1306	-	-	UAGAGAGGGAGGGCAGAGGCCU	22	6B	-	147522199	147522270	AAACCAAAAAAAAGCUCUGCCCUUCCAUCUCUUCGAUAGAUAGAGAGGGAGGGCAGAGGCCUUGAACAAAAA
novel_miR_1327	-	-	UGGCUGGUGCUAUGGAUAAAU	21	6D	+	9576642	9576736	CUCUGGUUGAAUUUGUCCAUAGCAUCAGCCAAUCCUCUGUUUUUUUGUACGAUGGGUACUACGAUGGCUGGUGCUAUGGAUAAAUUCAACCCGAU
novel_miR_1356	UUCUUCAAGUACUCCACUUU	20	-	-	6D	-	50938062	50938139	CCUGAACGUCUUCUUCAAGUACUCCACUUUUUUUUCUCGCGGAGAAAAAGGUGGAAUACUUGAAGAAGAUUUUCAGGU
novel_miR_1481	-	-	CUUAUGACUUCUCUUAGACAG	21	7B	+	187326251	187326353	AGUGUGAAACACUGUGUGAGAGAAGUCAUAAGUGUGAAACACUCUCCGAUGAUGAUGACGAAGCUGCAAACACUUAUGACUUCUCUUAGACAGUGUUUCACAC
novel_miR_1559	UCCGUCCCAUAAUAUAAGAGC	21	-	-	7D	+	150712760	150712850	AAGUACUCCCUCCGUCCCAUAAUAUAAGAGCGUUUUUUACACUAGUGUAGUGUCAAAAACGCUCUUAUAUUAUGGGACGGAGGGAGUAGUA
novel_miR_1576	AGUUCCAGACGAUGCAGGCCU	21	-	-	7D	+	236811631	236811801	AUCACCGGCAAGUUCCAGACGAUGCAGGCCUUCAUCAAGGCGGAGGGCAUGGAGAACCCCGUAGUGACGACCUAGCGGUUGAUUUGGCAAAGGUGGAGGAAAAUCCGCAUUGGUCAUCUUGAGGAAGGACUGCAUCAUCUGGAACGAUAGCGCGCAGCAUGACCUGGUGUU
novel_miR_1615	AUAUGACUAGGUAUUGUACUC	21	-	-	IWGSC_CSS_1AL_scaff_3877640	-	4858	5081	UUUGAACCAAAUAUGACUAGGUAUUGUACUCAUAUAAAAAGUUUGGCCAAUGAAUGAUUCUCGUUAACUUCGGGGCAAAUAAGACAAAUUUAUGACGACAAUAUAGCAUGAAUAGUGCUUGUAUCUAGCAUUUUCUGGGAAAUCUUUAACCCCGGAUACAAUAAAAGUCAUUCCCUGUUUAAUCUUUUUGUACGAGUGCAAUACUUGGUCAUAUUUGAUUCUGU
novel_miR_1620	-		GGCCUAUUAGCUCAGCUGGU	20	IWGSC_CSS_1AL_scaff_3927991	-	47	147	UUUUGCUAUUCAGCUUGUUGGUAAGCCGAGCGUCUCCAUAAGUAAACUAAUUGGAAAAGCGUUACCAGAAAGGCCUAUUAGCUCAGCUGGUUAGAGCGUCG
novel_miR_1634	AGAUAGCCGUUACACGCCUGG	21	-	-	IWGSC_CSS_1BL_scaff_3792194	+	1458	1764	AACGCCUCACAGAUAGCCGUUACACGCCUGGCCAGCGUUGCACCCCAGACUGCCUAAAAAUUGCUAAGUCAUUGUGCAGAGCCUAAGAGCUAGGCGCUGCACUGUAUAGUGUGGCACCUAGCUCUCAAGCGCUGCACUAGUGGUUGCACUACAAAAUGAAGCAACCACUAGUGCAACGCCUAGAAGCUAGGCGCUACACUGUAUAGUGUGGCGCAUAGCUCUCAGGCGCUGCACACUAACUUAGUAAUUUUCGGAUCACACGGGUGCGACGCUCGUCAGGCGUGUAGCGCCUAUCUGUGAGGCGUUG
novel_miR_1786	ACAGAUAGACGCUACACGCCU	21	-	-	IWGSC_CSS_2BS_scaff_5245316	-	3802	4016	GCAACGCCUCACAGAUAGACGCUACACGCCUGGCCAGCGUCAUACCCGUGUGAUCCAAAAAUUACUAAGUCAGUGUGCAGCGCCAGAUAGCUAGGCGCCACACUAUACAGUGCAGCGCCUAGCUCUUAGGCUUUGCACAUUGACUUGGCAAUUUUUAGGCAGGGUUGGGAUGCAACGCUGGCCAGGCGUGUAGCGCCUAUCUGUGAGGCAUUGUA
novel_miR_1791	UUGGACGAUUCAGAGACGAUA	21	-	-	IWGSC_CSS_2DL_scaff_9906582	-	499	618	GACGAUACUGUUGGACGAUUCAGAGACGAUAUGUUUAAUCCACUGGCUGUGUUGCACCUAGUCCUUUGUAUAGAUGGUCUGAUUUGCACUAUCGUCUCUGAAUCGUCCAAGAGUAUCGUG
novel_miR_1818	CAUGGCCAGGGAAAGGAGGUG	21	-	-	IWGSC_CSS_3AL_scaff_937741	+	1493	1779	UGGAAAGGAACAUGGCCAGGGAAAGGAGGUGGAAUAAGAAGAUGAAGAACACGAGGGGAAAUGUCAUUGUUGGGUCUUACAAGGUCAAGAAAAGGUCUUGCAAGGUCAAGAAGACCCUAACAACGUGGCUUUAGCAGAUUCAAUCGGUGCUGCAGUUUCAACAAGAACUCUAUUAUCUAGGGCCUGACGUUCGGCAAUCUCUGCUGCCUUAAAAAUGUUUCUUUCAGCUGAGUUAUGGCGACUAAUUUGCUGUUCCUUCCCUUCAAGCUGGUUAUGACAAUUUUCCU
novel_miR_1826	AGACGAGGGUGAUCAUAAACU	21	-	-	IWGSC_CSS_3B_scaff_10548488	-	506	729	CUGCCAGCCAAGACGAGGGUGAUCAUAAACUCCUGGGUAAUCAUGUUGGACACCCAGUCCAGGAACAUGCCGAGGAGUUCAGAGCGGAGAGGUUCAAGGGAGCUUGCAUGGACUUUCAUGGUGUAUUCUUCGGGUACACGCCGCAGACCAAAGGAUGGCAUGUACCUGAAGCAGGAGUUUAUGAUGGCCCAGCAGUUUAUGAUCACUCUCGUUUUGCCUGUCAU
novel_miR_1890	AAUACUUGUCAUCAAAAUGGA	21	-	-	IWGSC_CSS_4AL_scaff_7156419	+	9568	9681	UCCGUCUCAAAAUACUUGUCAUCAAAAUGGAUGAAAAGGAAUGUAUCUAAAACUAAAAUACAUCUAGAUACAUCACUUUUUAUUCUUUUUGAUGACAAGUAUUUUCGGACGGAG
novel_miR_2129	-	-	GUCUGGGUGGUGUAGUUGGUU	21	IWGSC_CSS_6BL_scaff_4336634	+	659	856	AGGGCGCCUAAUCAGCGGCCCCACCCAACAGCACUAAACGAAGCCCAUAUGUUUAUCAAAAAAAAAAGGAAGCCCAUAUGUAAUCCAGUUGAAGGCCAUGACGCGUUUUCUACAGGUAAGAUUUAUCCAAUUCCUGAAAUAAUAUAGUUGUCAGAAAUAAACAUGUUGUCUGGGUGGUGUAGUUGGUUAUCACGUUAG
novel_miR_354	-	-	CAUUGACCCAACUGCAGGUGC	21	2B	-	44270045	44270141	GUGCCGUAACUGCACCUGCAGUUGGGCCAUUGACAUGUGGGCCUAACAGACGGCUGGCCCACAUACCAUUGACCCAACUGCAGGUGCAGUUACGGCA
novel_miR_450	-	-	UUUUCUCUAUAAACUUGGUCA	21	3A	+	85467295	85467449	GCAUAAAGUUUGACCACGUAUAUGGAGAAAAACAUUUACAUCUAGAACCACAAACAUAUAUCAUUAGAUUCGUGACAAGAUGUAGUUUCAUAUGAUGUAUCUUUAGUAUUGUAGAUAUAAAUAAUUUUCUCUAUAAACUUGGUCAAUUUUUCCAA
novel_miR_465	UCCGAAUUACUUGUCGCAGGU	21	-	-	3A	-	7367861	7367964	CUCCCUCUGUUCCGAAUUACUUGUCGCAGGUAUGGAUGUAUCUAUAUGUAUUUUAGUUCUAGAUACAUCCAGUUCUUCGACGAGUAAUUUGGAACGGAGGGAGU
novel_miR_523	-	-	UACGGCCUGAUGACAUCCACG	21	3B	+	200808871	200808997	GGGAGCUCUUCACACCGUGGAUGUCAUCGUGGCCGUACAUGAAUCGUCCCCCACAUCCAGCUCUGUUCAAUUUCAGGCAAAGUGGACGUUUCAUUGUACGGCCUGAUGACAUCCACGGCGUGGCUCU
novel_miR_546	-	-	AUUCCUGAAGGCUUGAAGCUA	21	3B	+	394573620	394573722	GCUCGUUAAUUUGCUUCAAGCCUUUCGGAAUAGUGUAAACUGCACUGCGCAUAGCUCCGUGCAGUCUACCGCAUUCCUGAAGGCUUGAAGCUAAGCAACGUGA
novel_miR_658	-	-	AUUGACCCAACUGCAGGUGCA	21	3B	-	372042072	372042170	AGUGCCAUAACUGCACCUGCAGUUGGGCCAGUGACAUGUGGGCCUAACAGAUGGCUGGCCCACAUGCCAUUGACCCAACUGCAGGUGCAGUUACGGCAC
novel_miR_84	CUCCGUCCCAAAAUAAGUGUC	21	-	-	1B	+	118120039	118120143	GAGGUACUCCCUCCGUCCCAAAAUAAGUGUCUCAACUUUGUACUAGCUCUAGUAUAAAUUUGUACUAAGCUCAAGACACUUAUUUUGGGACGGAGGGAGUACUUG
novel_miR_929	-	-	UUUUUGUUUCCGCCGUAGUUG	21	4B	-	306572148	306572254	CCAACGAGACCGACUGCAGCGGGAGCAAAAAUUAUGCCAUUGAAUUCGUACUGAAAGAGUGAAUUCAGUGGUAUAGUUUUUGUUUCCGCCGUAGUUGGUCUUGUUGU
novel_miR_947	AACGAUGUUUUUUGUGGCUUG	21	-	-	4D	-	8309376	8309505	UUUAGUGAAAAACGAUGUUUUUUGUGGCUUGUGUAAAAAAGACAUUUUUUGAUGCUUCAUUCGAACUAUUCACGAGGCAUUUCUUUAUCUUUUUUACACAAGCCACAAAAAACGUCGCUUUUCACCGAAA
